# Supplementary material for: Splicing Shift of RAC1 Accelerates Tumorigenesis and Defines a Potent Therapeutic Target in Lung Cancer
Source: Adv Sci (Weinh). 2025 Jun 23;12(33):e03322. doi: 10.1002/advs.202503322 (PMC12412597; doi:10.1002/advs.202503322)
Supplement: Supplementary file 2 — Supplemental Table 1 [file ADVS-12-e03322-s007.xlsx]

## Sheet: Sheet1
Supplementary Table 1. Clinicopathological characteristics of 292 lung adenocarcinoma patients from the FUSCC cohort used for tissue microarray analysis.
		RAC1B high (n = 181)	RAC1B low (n = 111)	P-value
Age		61 [54, 68]	62 [55, 69]	0.736
Sex				0.086
	Female	108 (60%)	54 (49%)
	Male	73 (40%)	57 (51%)
Smoke				0.110
	Current smoker	39 (22%)	22 (20%)
	Former smoker	8 (4.4%)	12 (11%)
	Never smoker	134 (74%)	77 (69%)
				0.280
	T1	132 (73%)	91 (82%)
	T2	38 (21%)	14 (13%)
	T3	9 (5.0%)	5 (4.5%)
	T4	2 (1.1%)	1 (0.9%)
N				0.062
	N0	115 (64%)	84 (76%)
	N1	16 (8.8%)	4 (3.6%)
	N2	50 (28%)	23 (21%)
M
	M0	181 (100%)	111 (100%)
Pathological Staging (AJCC8th)				0.148
	IA	86 (48%)	64 (58%)
	IB	23 (13%)	13 (12%)
	IIA	18 (9.9%)	6 (5.4%)
	IIB	2 (1.1%)	3 (2.7%)
	IIIA	51 (28%)	22 (20%)
	IIIB	0 (0%)	1 (0.9%)
	AIS/MIA	1 (0.6%)	2 (1.8%)
Recurrence location				0.822
	Bone	19 (20%)	7 (22%)
	Brain	24 (26%)	6 (19%)
	Local Recurrence	34 (37%)	11 (34%)
	Lymph Node	8 (8.6%)	4 (13%)
	Multiple Recurrence	8 (8.6%)	4 (13%)
EGFR mutation status				<0.001
	E19 del	55 (30%)	30 (27%)
	E20 ins	7 (3.9%)	6 (5.4%)
	L858R	86 (48%)	31 (28%)
	Others	10 (5.5%)	2 (1.8%)
	wild type	23 (13%)	42 (38%)
EGFR expression		7.00 [5.00, 9.00]	5.00 [4.00, 7.00]	<0.001
RAC1B expression		11.0 [8.0, 12.0]	4.0 [3.0, 5.0]	<0.001
RBM10 expression		4.0 [3.0, 7.0]	8.0 [6.0, 10.0]	<0.001
