# Supplementary material for: Splicing Shift of RAC1 Accelerates Tumorigenesis and Defines a Potent Therapeutic Target in Lung Cancer
Source: Adv Sci (Weinh). 2025 Jun 23;12(33):e03322. doi: 10.1002/advs.202503322 (PMC12412597; doi:10.1002/advs.202503322)
Supplement: Supplementary file 3 — Supplemental Table 3 [file ADVS-12-e03322-s002.xlsx]

## Sheet: Malignant_vs_AT2-like 1_DEGs
Supplementary Table 2. Differentially expressed genes between Malignant and AT2-like 1 cells. Cutoff: |log2FC| > 1, P_adj < 0.05.
Gene	P_value	avg_log2FC	pct.1	pct.2	P_adj
Slc34a2	7.82468e-80	1.75678	0.991	0.853	2.32792e-75
Soat1	7.00857e-74	1.74586	0.958	0.759	2.08512e-69
Trf	2.62278e-61	1.84378	0.995	0.966	7.80304e-57
Dram1	1.19099e-59	1.07832	0.991	0.925	3.54332e-55
Cxcl15	6.57062e-59	1.64693	0.979	0.925	1.95483e-54
Lpcat1	3.3987e-56	1.25599	0.988	0.9	1.01115e-51
Lcn2	1.22241e-53	2.0325	0.924	0.747	3.63681e-49
Krt7	5.21136e-53	-1.83925	0.848	0.969	1.55043e-48
Itga9	5.29097e-52	1.90333	0.87	0.566	1.57412e-47
Abca3	1.66501e-51	1.31491	0.958	0.756	4.95358e-47
Lamp3	1.9909e-51	1.45035	0.939	0.753	5.92313e-47
S100a6	3.16717e-49	-2.56524	0.941	0.988	9.42265e-45
Kcnc3	9.4136e-49	1.62294	0.925	0.672	2.80064e-44
Lgals3	3.73807e-47	-1.59974	0.946	0.984	1.11211e-42
Chil1	4.13443e-45	1.4819	0.954	0.838	1.23003e-40
Pde7b	7.48482e-45	2.66557	0.727	0.309	2.22681e-40
Krt18	6.44069e-44	-1.27599	0.951	0.991	1.91617e-39
Fgfr2	3.27276e-42	2.0494	0.887	0.662	9.73678e-38
Slc12a2	8.7371e-42	1.42537	0.916	0.691	2.59937e-37
Zbtb20	2.21017e-41	1.45544	0.91	0.694	6.57549e-37
S100a14	2.53025e-41	-2.05357	0.565	0.797	7.52774e-37
Meg3	3.97622e-41	3.79196	0.743	0.419	1.18296e-36
Tmem164	2.65023e-40	2.09361	0.786	0.494	7.88469e-36
Hdc	9.50283e-40	1.59532	0.817	0.491	2.82719e-35
Adam19	1.70722e-39	1.86109	0.786	0.456	5.07915e-35
Cavin3	1.25947e-38	-2.71135	0.155	0.481	3.74703e-34
Hopx	1.60304e-38	-1.94159	0.293	0.659	4.76922e-34
Nrp1	3.49328e-38	1.36796	0.869	0.625	1.03929e-33
Rnase4	6.39715e-38	1.38041	0.866	0.666	1.90322e-33
Elovl1	1.06738e-37	1.18399	0.958	0.897	3.17556e-33
Fasn	3.64175e-37	1.05977	0.969	0.903	1.08346e-32
Ank3	6.30502e-37	2.48672	0.85	0.572	1.87581e-32
Ros1	9.30387e-37	2.63563	0.599	0.212	2.76799e-32
Tspan11	1.08431e-36	1.28224	0.849	0.556	3.22594e-32
Krt8	1.33157e-36	-1.16566	0.974	0.984	3.96155e-32
Atp11a	3.65553e-36	1.34178	0.892	0.606	1.08756e-31
Gas6	4.04273e-35	1.54885	0.818	0.531	1.20275e-30
Slc26a9	5.55482e-35	1.5799	0.789	0.481	1.65262e-30
Scamp1	2.063e-34	1.78373	0.705	0.353	6.13762e-30
Rab27a	3.4055e-34	1.20014	0.845	0.603	1.01317e-29
Slco4c1	3.84051e-33	1.94949	0.65	0.297	1.14259e-28
Nckap5	1.01855e-32	2.9573	0.767	0.519	3.03028e-28
Bmp1	1.30588e-32	2.27161	0.724	0.4	3.88512e-28
Tpm2	3.68449e-32	-2.94698	0.114	0.391	1.09617e-27
Alcam	6.08885e-32	1.22275	0.937	0.753	1.81149e-27
2200002D01Rik	6.16522e-32	-1.30152	0.74	0.884	1.83421e-27
Plxna4	1.74596e-31	2.03936	0.653	0.303	5.1944e-27
Dock4	1.80402e-31	3.50895	0.558	0.216	5.36715e-27
Sftpa1	1.84848e-31	1.22151	0.942	0.825	5.4994e-27
Mif	2.45182e-31	-1.01916	0.894	0.978	7.29442e-27
Lrg1	5.81118e-31	2.17668	0.751	0.512	1.72889e-26
Krt19	8.19001e-31	-1.5714	0.682	0.85	2.43661e-26
Snx25	2.48857e-30	1.88245	0.701	0.375	7.40375e-26
5330417C22Rik	4.63312e-30	1.87967	0.592	0.241	1.3784e-25
Zdhhc3	8.59112e-30	1.32462	0.887	0.731	2.55594e-25
Nfia	1.36807e-29	1.69028	0.743	0.441	4.07015e-25
Lrrk2	2.49853e-29	2.0242	0.686	0.378	7.43338e-25
Tmsb10	5.1148e-29	-1.08426	0.877	0.953	1.5217e-24
Clic3	5.57419e-29	-1.27816	0.601	0.831	1.65838e-24
Dpp4	1.26507e-28	1.4162	0.757	0.484	3.76371e-24
St6galnac3	2.12658e-28	4.78923	0.373	0.05	6.32678e-24
S100a10	4.45725e-28	-1.01908	0.864	0.944	1.32608e-23
Cd36	5.24079e-28	1.00252	0.841	0.634	1.55919e-23
Adamts1	1.22177e-27	2.48842	0.488	0.156	3.63488e-23
Abhd2	2.12343e-27	1.21989	0.799	0.581	6.31741e-23
Serpine2	8.25912e-27	1.7884	0.642	0.356	2.45717e-22
Col18a1	1.74499e-26	1.54104	0.769	0.547	5.19153e-22
Cmip	2.52013e-26	1.5896	0.718	0.438	7.49764e-22
Lrrc8c	3.53382e-26	1.29536	0.805	0.559	1.05135e-21
Mlc1	3.68165e-26	1.39834	0.694	0.409	1.09533e-21
Kif13a	3.87971e-26	1.67655	0.694	0.391	1.15425e-21
Rapgef5	1.73172e-25	1.90511	0.672	0.375	5.15203e-21
Rbms3	3.19691e-25	2.45933	0.488	0.172	9.51114e-21
Dapk1	4.46331e-25	1.26332	0.868	0.662	1.32788e-20
Rian	5.33149e-25	2.58032	0.571	0.275	1.58617e-20
Nfib	5.66963e-25	1.12262	0.865	0.672	1.68677e-20
Arhgef38	6.24996e-25	2.23364	0.525	0.209	1.85943e-20
Zfhx3	1.02587e-24	1.24556	0.827	0.616	3.05208e-20
Lbp	3.09687e-24	1.27642	0.692	0.419	9.21349e-20
Lrp2	4.05638e-24	1.52442	0.679	0.409	1.20681e-19
Sgms1	1.04262e-23	1.54534	0.743	0.503	3.10188e-19
Sel1l	1.48761e-23	1.30779	0.791	0.572	4.4258e-19
Epha7	2.16606e-23	2.65929	0.482	0.188	6.44425e-19
Dpp9	2.46325e-23	1.01607	0.856	0.688	7.32841e-19
Mob3b	2.82554e-23	2.22546	0.528	0.231	8.40628e-19
Ext1	5.41773e-23	1.97275	0.68	0.425	1.61183e-18
Rere	6.50592e-23	1.90864	0.682	0.431	1.93558e-18
Malat1	1.00012e-22	2.96685	0.936	0.859	2.97546e-18
Pard3	1.05142e-22	2.04491	0.638	0.372	3.12807e-18
Svil	1.07491e-22	1.58815	0.728	0.466	3.19797e-18
Slc39a8	1.42621e-22	1.70778	0.583	0.312	4.24313e-18
Pde4d	2.94881e-22	2.58585	0.638	0.409	8.77302e-18
Ccdc141	3.8404e-22	2.00026	0.582	0.322	1.14256e-17
Stk39	6.45556e-22	1.29977	0.815	0.634	1.92059e-17
Atrx	7.7193e-22	1.16618	0.781	0.591	2.29657e-17
Maml3	9.0489e-22	2.39062	0.569	0.297	2.69214e-17
Zfp704	9.20115e-22	1.14469	0.797	0.581	2.73744e-17
Wwox	1.8469e-21	3.05788	0.455	0.184	5.49471e-17
Ppp1r9a	2.15524e-21	1.65115	0.671	0.425	6.41205e-17
Rabgap1l	2.2897e-21	1.41618	0.713	0.488	6.81209e-17
Atp6v1c2	2.31769e-21	1.0397	0.717	0.444	6.89537e-17
Sh3rf1	3.58625e-21	1.9748	0.612	0.344	1.06694e-16
Pbx1	3.81992e-21	1.50622	0.672	0.403	1.13646e-16
Foxp1	6.2962e-21	1.37406	0.859	0.722	1.87318e-16
Ralgapa2	1.00215e-20	1.90444	0.623	0.369	2.98149e-16
Ptprg	1.0072e-20	2.79485	0.423	0.153	2.99652e-16
Neat1	1.1172e-20	2.38919	0.656	0.425	3.32378e-16
Gjb1	1.4304e-20	1.31209	0.556	0.266	4.25559e-16
Ndnf	1.48475e-20	-1.69123	0.146	0.375	4.41729e-16
Akap5	2.01905e-20	-1.83717	0.166	0.406	6.00686e-16
Ogfrl1	3.2923e-20	1.50227	0.663	0.431	9.79492e-16
Nipbl	4.98565e-20	1.16062	0.752	0.522	1.48328e-15
Nucb2	6.25364e-20	1.0118	0.732	0.516	1.86052e-15
Tanc2	7.07924e-20	1.25923	0.801	0.591	2.10614e-15
Baz2b	1.92477e-19	1.56434	0.65	0.416	5.72639e-15
Nedd4l	2.08132e-19	1.85342	0.613	0.366	6.19212e-15
Uhrf1bp1l	2.52144e-19	1.04678	0.804	0.622	7.50153e-15
Tcn2	4.08138e-19	1.06353	0.686	0.447	1.21425e-14
Tmem245	6.19238e-19	1.27366	0.697	0.459	1.84229e-14
Met	6.88573e-19	1.61454	0.544	0.288	2.04857e-14
Atp8a1	7.89988e-19	1.35362	0.781	0.55	2.35029e-14
Fndc3b	1.05289e-18	1.77204	0.65	0.416	3.13246e-14
Clic5	1.09286e-18	-1.6275	0.194	0.422	3.25137e-14
Fbxl17	1.21705e-18	2.55691	0.407	0.15	3.62084e-14
Lyz2	1.37381e-18	1.05333	0.998	1	4.08723e-14
Slc35f1	1.41894e-18	3.74543	0.296	0.062	4.22149e-14
C6	1.76336e-18	2.55376	0.326	0.078	5.24617e-14
Rbm47	2.32411e-18	1.2259	0.766	0.562	6.91445e-14
Mirg	3.18364e-18	4.25515	0.273	0.047	9.47163e-14
Itpr1	4.65184e-18	1.92638	0.51	0.259	1.38397e-13
Gnptab	4.76255e-18	1.32475	0.619	0.381	1.41691e-13
Atrnl1	5.7479e-18	2.83871	0.384	0.141	1.71006e-13
Mtss1	6.28063e-18	1.36828	0.662	0.422	1.86855e-13
Hc	6.40567e-18	1.8765	0.546	0.306	1.90575e-13
Sorcs2	6.63003e-18	1.4167	0.738	0.522	1.9725e-13
Jmjd1c	6.83661e-18	1.66967	0.645	0.403	2.03396e-13
Aox3	7.48042e-18	1.57977	0.422	0.156	2.2255e-13
Myo18a	7.77562e-18	1.22441	0.78	0.6	2.31333e-13
Elmo1	8.26307e-18	2.59864	0.394	0.147	2.45835e-13
AC149090.1	1.05598e-17	1.36384	0.793	0.603	3.14164e-13
Gsap	1.06395e-17	1.5255	0.708	0.5	3.16535e-13
Etv1	1.09485e-17	2.16312	0.343	0.094	3.25729e-13
Pdlim2	1.44193e-17	-1.37258	0.245	0.475	4.28988e-13
Tmem243	1.52193e-17	1.02589	0.747	0.512	4.52788e-13
Filip1	1.87451e-17	2.01161	0.44	0.184	5.57687e-13
Dock1	1.98242e-17	1.61878	0.617	0.384	5.89791e-13
Ap3b1	3.11662e-17	1.05732	0.676	0.45	9.27227e-13
Dnajc1	3.62188e-17	1.09241	0.712	0.5	1.07755e-12
Naaladl2	5.80213e-17	3.45548	0.318	0.091	1.72619e-12
Phldb2	6.37686e-17	1.13617	0.786	0.594	1.89718e-12
Cadps2	6.48269e-17	1.98828	0.405	0.159	1.92867e-12
Atp2a2	6.53219e-17	1.00917	0.777	0.569	1.94339e-12
Macf1	7.48504e-17	1.21458	0.699	0.475	2.22687e-12
Ror1	7.88717e-17	3.76392	0.273	0.056	2.34651e-12
Ash1l	1.1575e-16	1.22933	0.659	0.419	3.44369e-12
Tnfrsf12a	1.29341e-16	-1.18351	0.607	0.744	3.84804e-12
Rassf3	1.34033e-16	1.12556	0.713	0.525	3.98762e-12
Sfta3-ps	1.4637e-16	2.08584	0.715	0.541	4.35467e-12
Rreb1	1.76609e-16	1.75928	0.514	0.272	5.25429e-12
Cldn2	1.89916e-16	1.79938	0.416	0.175	5.65019e-12
Gm20536	2.13642e-16	1.15106	0.762	0.613	6.35607e-12
Nr6a1	2.32222e-16	3.24641	0.309	0.091	6.90885e-12
Gm49337	2.45615e-16	3.47159	0.276	0.062	7.3073e-12
Bmpr1a	2.73025e-16	1.55781	0.563	0.325	8.12276e-12
Pcdhga1	2.90202e-16	1.17141	0.6	0.369	8.63379e-12
Acaca	5.51516e-16	1.3651	0.598	0.381	1.64082e-11
Tspan14	5.83461e-16	1.29821	0.572	0.356	1.73585e-11
Ern1	6.56125e-16	2.83827	0.339	0.119	1.95204e-11
Thsd4	7.03192e-16	2.53272	0.427	0.203	2.09207e-11
Mbd5	7.43799e-16	2.47586	0.405	0.181	2.21288e-11
Npr1	8.00537e-16	1.40404	0.517	0.278	2.38168e-11
Vps13b	8.2057e-16	1.89105	0.493	0.262	2.44128e-11
Ugt1a10	9.68659e-16	1.39609	0.525	0.294	2.88186e-11
Man2a1	9.69957e-16	1.26809	0.63	0.416	2.88572e-11
Snd1	1.01479e-15	1.11512	0.669	0.453	3.01909e-11
Bmpr2	1.06907e-15	1.23381	0.632	0.409	3.18059e-11
Akap9	1.173e-15	1.26433	0.583	0.356	3.4898e-11
Pld1	1.19007e-15	1.95124	0.424	0.191	3.54057e-11
Nfat5	1.26368e-15	1.73274	0.449	0.206	3.75956e-11
Nup214	1.30146e-15	1.24362	0.61	0.384	3.87199e-11
Ciita	1.43294e-15	1.43267	0.497	0.253	4.26313e-11
Adamts6	1.46762e-15	3.32692	0.287	0.075	4.36631e-11
Hspb8	1.55301e-15	-1.3128	0.276	0.488	4.62036e-11
Lrp5	1.75393e-15	1.35411	0.563	0.331	5.21812e-11
Ppm1h	1.81681e-15	1.74982	0.506	0.288	5.40518e-11
Kansl1	2.11389e-15	2.06703	0.485	0.259	6.28903e-11
Ints6l	2.60701e-15	2.38058	0.345	0.122	7.75611e-11
Arl4c	2.708e-15	-1.15798	0.444	0.644	8.05657e-11
Ptk2	2.88985e-15	1.58704	0.575	0.35	8.59759e-11
Rbpjl	3.07002e-15	1.2595	0.524	0.291	9.13362e-11
Arid1b	3.74754e-15	1.76081	0.544	0.341	1.11493e-10
Usp34	3.91334e-15	1.08404	0.726	0.55	1.16426e-10
Ptprk	3.96726e-15	1.87954	0.513	0.3	1.1803e-10
Mecom	3.98228e-15	2.76188	0.481	0.272	1.18477e-10
B830012L14Rik	4.77222e-15	4.23922	0.236	0.044	1.41978e-10
Bptf	6.91245e-15	1.01442	0.698	0.503	2.05652e-10
Srebf1	7.06299e-15	1.15145	0.621	0.409	2.10131e-10
Szt2	7.70479e-15	1.30519	0.538	0.316	2.29225e-10
St8sia6	8.0285e-15	1.10129	0.729	0.553	2.38856e-10
Myo5c	1.07349e-14	1.09953	0.667	0.444	3.19375e-10
Tnrc6b	1.15783e-14	1.23522	0.641	0.45	3.44466e-10
Prdm16	1.38859e-14	1.53129	0.579	0.353	4.1312e-10
Ankrd11	1.4876e-14	1.08959	0.624	0.409	4.42575e-10
Cp	1.62522e-14	1.9148	0.35	0.131	4.83521e-10
Grk3	1.66158e-14	1.5329	0.494	0.272	4.94336e-10
Osbpl6	1.89779e-14	1.77665	0.509	0.3	5.64613e-10
Slc26a4	1.96945e-14	1.54969	0.657	0.453	5.85931e-10
Gm4951	2.15425e-14	2.0564	0.395	0.172	6.40912e-10
Btbd7	2.33102e-14	1.08262	0.671	0.475	6.93501e-10
Nlrp4e	2.37958e-14	-1.17427	0.469	0.662	7.0795e-10
Usp9x	2.63254e-14	1.09413	0.639	0.444	7.83206e-10
Zmynd8	3.31788e-14	1.25109	0.608	0.397	9.87103e-10
Man1a	3.60595e-14	1.56994	0.435	0.209	1.0728e-09
Atp6v0a1	3.81615e-14	1.04	0.762	0.584	1.13534e-09
Antxr1	4.00594e-14	1.5556	0.594	0.4	1.19181e-09
Cryab	4.29347e-14	-1.50133	0.327	0.522	1.27735e-09
Ptprm	4.37207e-14	1.72181	0.606	0.412	1.30074e-09
Dhrs7	4.69642e-14	1.05179	0.663	0.484	1.39723e-09
2410006H16Rik	5.27833e-14	-1.01083	0.638	0.756	1.57036e-09
Sema3c	6.48597e-14	1.0628	0.636	0.419	1.92964e-09
Igfbp6	7.83786e-14	-3.07865	0.068	0.209	2.33184e-09
Ubr5	8.04899e-14	1.04293	0.669	0.456	2.39466e-09
Ubn2	8.46357e-14	1.27598	0.624	0.416	2.518e-09
Cog5	9.36742e-14	1.69525	0.441	0.219	2.7869e-09
Uvrag	9.47155e-14	1.58527	0.585	0.381	2.81788e-09
Gabarapl1	1.03968e-13	-1.14441	0.418	0.597	3.09314e-09
St3gal6	1.05574e-13	1.85589	0.346	0.134	3.14092e-09
2310002F09Rik	1.13781e-13	1.20558	0.525	0.312	3.38509e-09
Ppp2r3a	1.17872e-13	1.42686	0.438	0.219	3.5068e-09
Inpp4b	1.38816e-13	1.83616	0.387	0.172	4.12991e-09
Lrmda	1.67156e-13	2.66918	0.481	0.297	4.97304e-09
Ccnt2	1.7362e-13	1.52611	0.503	0.291	5.16537e-09
Grhl2	1.76652e-13	1.79922	0.393	0.178	5.25559e-09
Il34	1.77914e-13	1.45261	0.555	0.359	5.29311e-09
Snx24	1.87254e-13	1.99449	0.453	0.256	5.57098e-09
C2cd4b	1.9599e-13	1.51137	0.422	0.194	5.83089e-09
Stimate	2.16332e-13	1.05804	0.572	0.347	6.43608e-09
Pip5k1b	2.33528e-13	1.9254	0.566	0.375	6.9477e-09
Tmem135	2.4161e-13	1.43441	0.507	0.291	7.18813e-09
Etv6	2.41626e-13	1.81708	0.454	0.25	7.1886e-09
Arhgdig	2.68855e-13	-1.58522	0.093	0.253	7.9987e-09
Mrtfa	2.70892e-13	1.63631	0.487	0.281	8.05931e-09
Vgll4	2.87067e-13	1.1281	0.733	0.562	8.54053e-09
Deptor	2.88458e-13	1.24628	0.559	0.359	8.5819e-09
Zfp407	2.926e-13	2.57572	0.328	0.134	8.70515e-09
Rev3l	2.93618e-13	2.45	0.3	0.103	8.73544e-09
Atxn1	3.11327e-13	1.7252	0.549	0.356	9.26228e-09
Lpgat1	3.67448e-13	1.28438	0.532	0.325	1.09319e-08
Ace2	3.97028e-13	2.57962	0.238	0.056	1.1812e-08
Fchsd2	4.21736e-13	2.0706	0.382	0.178	1.25471e-08
Nsun7	4.3337e-13	2.9129	0.233	0.053	1.28932e-08
Klhdc8a	4.70623e-13	-2.30854	0.039	0.156	1.40015e-08
Pik3c2a	4.85259e-13	1.2634	0.55	0.344	1.44369e-08
Tbc1d4	5.37413e-13	1.7751	0.336	0.131	1.59886e-08
Nktr	5.59964e-13	1.47391	0.473	0.259	1.66595e-08
Clmn	6.62821e-13	1.00721	0.656	0.466	1.97196e-08
Exoc6b	7.07107e-13	1.81228	0.401	0.203	2.10371e-08
Chka	7.33096e-13	1.76527	0.764	0.65	2.18103e-08
Tanc1	9.7481e-13	1.48679	0.539	0.353	2.90016e-08
Dip2c	1.00326e-12	1.99126	0.373	0.172	2.98481e-08
2610307P16Rik	1.01307e-12	3.1087	0.231	0.056	3.01399e-08
Tmprss4	1.10419e-12	1.07771	0.47	0.244	3.28508e-08
Magi1	1.22421e-12	2.41054	0.484	0.306	3.64214e-08
Luc7l2	1.43408e-12	1.10396	0.694	0.509	4.26652e-08
Ccser1	1.64766e-12	3.20628	0.266	0.088	4.90196e-08
Klk13	1.88047e-12	1.0543	0.523	0.303	5.59458e-08
Acoxl	1.88125e-12	2.68785	0.214	0.044	5.59691e-08
Dlc1	2.06305e-12	1.58955	0.515	0.322	6.13779e-08
Dennd5a	2.10249e-12	1.25634	0.543	0.341	6.25513e-08
Tuba1a	2.1145e-12	-1.26654	0.326	0.516	6.29086e-08
Slc43a2	2.13638e-12	1.32777	0.536	0.328	6.35594e-08
Phf21a	2.21315e-12	1.6656	0.518	0.331	6.58435e-08
Adgrl2	2.27656e-12	1.48416	0.461	0.256	6.773e-08
Arl15	2.33572e-12	2.96691	0.275	0.094	6.94899e-08
Tet3	2.3924e-12	1.53419	0.467	0.272	7.11762e-08
Sh3d19	2.53519e-12	1.32141	0.734	0.556	7.54243e-08
Phip	2.54585e-12	1.03567	0.537	0.319	7.57417e-08
Fxyd3	3.0614e-12	-1.8706	0.103	0.253	9.10796e-08
Rbms1	3.36452e-12	1.08358	0.797	0.678	1.00098e-07
Fam25c	3.38417e-12	-1.82063	0.169	0.338	1.00683e-07
Akap8l	3.5479e-12	1.41691	0.523	0.312	1.05554e-07
4930402H24Rik	3.65962e-12	1.38178	0.425	0.222	1.08877e-07
Celsr1	3.66403e-12	1.36156	0.577	0.394	1.09008e-07
Ncoa1	4.13717e-12	1.09382	0.658	0.456	1.23085e-07
Gm26917	4.47958e-12	3.20025	0.495	0.325	1.33272e-07
Nbeal1	4.85935e-12	1.10407	0.515	0.309	1.4457e-07
Chd9	5.00471e-12	1.42731	0.394	0.188	1.48895e-07
Rapgef6	5.21376e-12	1.48909	0.473	0.281	1.55115e-07
Nf1	5.26947e-12	1.76524	0.451	0.262	1.56772e-07
Slc24a4	5.35428e-12	2.08437	0.289	0.103	1.59295e-07
Ptpn3	5.71085e-12	1.93836	0.355	0.162	1.69903e-07
Ccdc88c	5.71313e-12	1.58562	0.431	0.234	1.69971e-07
Shroom4	5.71893e-12	2.48568	0.316	0.134	1.70144e-07
Lrba	5.8471e-12	1.70403	0.477	0.284	1.73957e-07
Setbp1	6.17434e-12	2.11308	0.301	0.112	1.83693e-07
Megf6	6.71935e-12	1.34693	0.477	0.269	1.99907e-07
4932438A13Rik	6.80364e-12	1.61603	0.373	0.181	2.02415e-07
Spred2	6.84076e-12	1.55879	0.428	0.225	2.03519e-07
Sgpp2	6.9826e-12	1.84559	0.389	0.2	2.07739e-07
Adamts9	8.00359e-12	2.19048	0.326	0.144	2.38115e-07
Ralgapa1	8.22704e-12	1.93397	0.349	0.162	2.44763e-07
Nlk	8.89557e-12	1.58394	0.424	0.225	2.64652e-07
Nectin1	9.04912e-12	1.41141	0.448	0.25	2.6922e-07
St6galnac6	1.26793e-11	1.39081	0.441	0.247	3.77221e-07
Man2a2	1.28282e-11	1.20948	0.573	0.4	3.81651e-07
Gpatch8	1.38798e-11	1.44968	0.436	0.247	4.12938e-07
Mast4	1.42962e-11	1.30864	0.416	0.216	4.25325e-07
Ppp1r3c	1.50076e-11	1.66039	0.317	0.125	4.4649e-07
Gbf1	1.50186e-11	1.03671	0.573	0.381	4.4682e-07
Mir99ahg	1.54672e-11	3.33534	0.225	0.062	4.60165e-07
Map3k5	1.58454e-11	1.54833	0.414	0.212	4.71416e-07
Agps	1.60319e-11	1.26596	0.6	0.422	4.76964e-07
Ptrh1	1.70581e-11	-1.64766	0.082	0.219	5.07495e-07
Cpq	1.74944e-11	1.60047	0.415	0.222	5.20476e-07
Ppp1r10	1.75325e-11	1.18622	0.6	0.406	5.21608e-07
Cldn4	1.79909e-11	-1.56257	0.117	0.269	5.35247e-07
Setx	1.87287e-11	1.15294	0.433	0.231	5.57199e-07
Gm15396	1.98398e-11	2.78674	0.242	0.075	5.90255e-07
Tnks2	2.27563e-11	1.06186	0.674	0.503	6.77022e-07
Baiap2l1	2.28266e-11	1.35889	0.568	0.391	6.79116e-07
Gpc6	2.30956e-11	2.29298	0.392	0.209	6.87118e-07
Zfp618	2.31635e-11	2.22011	0.28	0.1	6.89136e-07
Fcmr	2.45892e-11	-2.06264	0.02	0.106	7.31554e-07
Pcsk6	2.52016e-11	1.25125	0.526	0.344	7.49773e-07
Nufip2	2.62109e-11	1.05768	0.627	0.444	7.798e-07
Gm49539	2.78603e-11	4.1446	0.159	0.019	8.28873e-07
Arid4b	2.79378e-11	1.18946	0.616	0.428	8.31178e-07
1110038B12Rik	2.87734e-11	-1.0384	0.515	0.656	8.56038e-07
Chsy1	3.0426e-11	1.64958	0.425	0.244	9.05205e-07
Gm16033	3.38676e-11	2.40948	0.22	0.056	1.0076e-06
Wnt7a	3.44011e-11	-1.48676	0.069	0.197	1.02347e-06
Pitpnc1	3.65366e-11	2.10494	0.267	0.091	1.087e-06
Aebp1	3.89332e-11	1.4132	0.395	0.2	1.1583e-06
Crebbp	4.07583e-11	1.04537	0.62	0.447	1.2126e-06
Pard3b	4.17258e-11	2.59589	0.264	0.097	1.24139e-06
Etl4	4.33871e-11	1.51286	0.518	0.344	1.29081e-06
Smg6	4.67727e-11	1.77546	0.362	0.178	1.39154e-06
Gnaq	4.7674e-11	1.2223	0.632	0.488	1.41835e-06
Brwd3	4.96398e-11	1.36192	0.411	0.222	1.47683e-06
Asxl1	5.03733e-11	1.24391	0.542	0.362	1.49866e-06
Abcc4	5.2942e-11	2.04222	0.337	0.156	1.57508e-06
Ajuba	5.43736e-11	-1.12375	0.114	0.266	1.61767e-06
Gm37240	5.79075e-11	2.21219	0.295	0.122	1.7228e-06
Aass	6.53344e-11	1.6982	0.363	0.181	1.94376e-06
Mgat5	6.57139e-11	1.8707	0.396	0.225	1.95505e-06
St6gal1	6.59616e-11	1.28002	0.468	0.269	1.96242e-06
Jun	7.06213e-11	1.05625	0.881	0.806	2.10106e-06
Smg1	7.09939e-11	1.3891	0.447	0.256	2.11214e-06
Abl2	7.27089e-11	1.38308	0.462	0.269	2.16316e-06
Cdk14	7.76395e-11	1.75307	0.47	0.294	2.30985e-06
Hgsnat	8.02603e-11	1.18043	0.46	0.272	2.38782e-06
Numb	8.60061e-11	1.508	0.432	0.247	2.55877e-06
Aox1	9.11148e-11	1.44574	0.433	0.244	2.71076e-06
Entpd1	1.05856e-10	1.08803	0.555	0.388	3.14933e-06
Rab11fip3	1.105e-10	1.47525	0.455	0.288	3.28749e-06
Muc20	1.13962e-10	1.77794	0.267	0.097	3.39047e-06
Lncppara	1.16275e-10	3.37024	0.182	0.038	3.45931e-06
Serpinf1	1.18566e-10	1.23042	0.38	0.191	3.52746e-06
Fryl	1.19959e-10	1.47545	0.437	0.259	3.56889e-06
Dock9	1.24561e-10	1.40608	0.488	0.316	3.70582e-06
Epha4	1.26655e-10	1.30962	0.549	0.384	3.76812e-06
Dennd1b	1.31773e-10	1.60133	0.374	0.194	3.92037e-06
Maml2	1.38411e-10	2.75678	0.233	0.075	4.11787e-06
Ptprj	1.48059e-10	1.66361	0.417	0.234	4.4049e-06
Myo6	1.5384e-10	1.26769	0.388	0.2	4.57691e-06
Braf	1.59013e-10	1.14742	0.512	0.322	4.7308e-06
C3	1.65368e-10	1.60707	0.481	0.316	4.91986e-06
Dip2b	1.7739e-10	1.3658	0.467	0.288	5.27754e-06
Eml4	2.01412e-10	1.32718	0.495	0.322	5.99222e-06
Stambpl1	2.02587e-10	1.70447	0.38	0.206	6.02717e-06
Dock7	2.1874e-10	1.24706	0.427	0.241	6.50772e-06
Mab21l4	2.23735e-10	-1.63961	0.082	0.209	6.65635e-06
Ibtk	2.31816e-10	1.46193	0.361	0.181	6.89677e-06
Rnf169	2.36881e-10	1.89531	0.318	0.147	7.04745e-06
Dnmt3a	2.40192e-10	1.05264	0.542	0.369	7.14597e-06
Ces1d	2.60484e-10	1.16542	0.413	0.228	7.74967e-06
Tppp3	2.76595e-10	-1.34569	0.317	0.478	8.22899e-06
Eif4ebp1	2.90449e-10	-1.01701	0.408	0.559	8.64115e-06
Adam22	3.04956e-10	2.18217	0.248	0.088	9.07274e-06
Atp13a4	3.17301e-10	1.44687	0.469	0.291	9.44003e-06
Cacna1c	3.3548e-10	3.0436	0.269	0.109	9.98085e-06
Glis3	3.50867e-10	2.89093	0.256	0.1	1.04386e-05
Gab1	3.55819e-10	1.33093	0.45	0.262	1.0586e-05
Tex14	3.69446e-10	3.36604	0.217	0.069	1.09914e-05
Usp6nl	4.06961e-10	1.24718	0.435	0.247	1.21075e-05
2024-03-06	4.21119e-10	1.07305	0.491	0.303	1.25287e-05
Trpm7	4.24221e-10	1.48149	0.39	0.219	1.2621e-05
Arhgap24	4.64884e-10	2.82023	0.298	0.141	1.38308e-05
Mkln1	4.65246e-10	1.2761	0.532	0.366	1.38415e-05
Ehmt1	4.93967e-10	1.34629	0.543	0.388	1.4696e-05
Srcin1	5.43948e-10	2.0595	0.231	0.075	1.6183e-05
Lrrc26	5.83817e-10	-3.33018	0.016	0.088	1.73691e-05
Bmp5	5.94807e-10	1.87873	0.317	0.153	1.76961e-05
Xrn1	6.09742e-10	1.42294	0.422	0.253	1.81404e-05
Atxn2	6.21702e-10	1.17402	0.531	0.353	1.84963e-05
Patj	6.21723e-10	1.4248	0.507	0.344	1.84969e-05
Evi5	6.35071e-10	1.22457	0.463	0.288	1.8894e-05
Cpeb3	6.55642e-10	2.22193	0.242	0.088	1.9506e-05
Tmx4	6.57897e-10	1.58078	0.309	0.138	1.95731e-05
Tmem87a	7.08802e-10	1.78873	0.316	0.153	2.10876e-05
Aff1	7.13544e-10	1.11491	0.48	0.306	2.12286e-05
Airn	7.36763e-10	2.59302	0.315	0.162	2.19194e-05
Tle1	7.89984e-10	1.09245	0.459	0.278	2.35028e-05
Itga1	8.06073e-10	1.65146	0.257	0.094	2.39815e-05
Fosb	8.72011e-10	2.10423	0.51	0.35	2.59432e-05
Epo	8.95062e-10	1.1883	0.537	0.362	2.6629e-05
Psd3	9.38467e-10	2.09036	0.3	0.141	2.79203e-05
Tshz2	9.48337e-10	1.92609	0.299	0.141	2.8214e-05
Pan3	9.67275e-10	2.12906	0.364	0.206	2.87774e-05
Mpp7	9.76272e-10	1.15206	0.54	0.372	2.90451e-05
Usp32	1.04027e-09	1.57322	0.357	0.184	3.09492e-05
Dlg1	1.09385e-09	1.28393	0.543	0.384	3.2543e-05
Emp1	1.12253e-09	-1.64853	0.197	0.341	3.33964e-05
Foxp2	1.14427e-09	2.21192	0.403	0.247	3.40433e-05
Etnk1	1.14787e-09	1.10456	0.483	0.309	3.41504e-05
Slc25a37	1.17181e-09	1.36479	0.366	0.191	3.48624e-05
Phgr1	1.24825e-09	-1.14801	0.238	0.406	3.71367e-05
Pign	1.34399e-09	1.67945	0.314	0.147	3.99849e-05
Tmcc1	1.38894e-09	1.80279	0.333	0.166	4.13224e-05
Rbm6	1.39671e-09	1.3995	0.437	0.272	4.15536e-05
Gm45846	1.42838e-09	3.23487	0.168	0.038	4.24958e-05
Slc9a1	1.50297e-09	1.27009	0.371	0.2	4.47149e-05
C1galt1	1.50431e-09	1.1919	0.415	0.241	4.47549e-05
Srek1	1.50929e-09	1.18065	0.486	0.328	4.4903e-05
Cep350	1.60571e-09	1.67465	0.328	0.169	4.77715e-05
Rnf213	1.63394e-09	1.42758	0.444	0.281	4.86112e-05
Ccnjl	1.65754e-09	2.45647	0.196	0.056	4.93134e-05
Itch	1.65785e-09	1.58753	0.359	0.194	4.93227e-05
Efna5	1.66149e-09	1.91158	0.368	0.206	4.9431e-05
Arid2	1.69205e-09	1.2745	0.525	0.372	5.03402e-05
Acvr1	1.83654e-09	1.6266	0.304	0.144	5.46389e-05
Mycbp2	1.84213e-09	1.18551	0.506	0.344	5.48052e-05
Apln	2.07375e-09	1.28287	0.373	0.2	6.16961e-05
Nav2	2.10056e-09	1.71203	0.378	0.212	6.24937e-05
Clcn4	2.27169e-09	1.19374	0.493	0.331	6.7585e-05
Pik3r1	2.27653e-09	1.1111	0.453	0.269	6.77289e-05
Trim33	2.34161e-09	1.16653	0.421	0.244	6.96652e-05
Atxn7l1	2.35236e-09	1.75226	0.452	0.3	6.99851e-05
Lifr	2.38825e-09	1.78233	0.227	0.078	7.10528e-05
Pnisr	2.45285e-09	1.04283	0.418	0.244	7.29747e-05
Prkca	2.45435e-09	1.68681	0.365	0.203	7.30193e-05
Phkb	2.55124e-09	1.62293	0.321	0.156	7.5902e-05
Tcf12	2.55831e-09	1.70184	0.437	0.275	7.61123e-05
Ogt	3.02351e-09	2.29402	0.288	0.138	8.99525e-05
Csf2rb	3.04929e-09	1.14296	0.469	0.303	9.07195e-05
Fam135a	3.11227e-09	2.05023	0.262	0.109	9.2593e-05
Gpx2	3.48955e-09	-1.21436	0.347	0.491	0.000103817
Wdfy3	3.51967e-09	1.38928	0.431	0.266	0.000104714
Mllt3	3.71122e-09	1.33691	0.449	0.278	0.000110412
Tle2	3.72427e-09	1.66573	0.266	0.109	0.000110801
Rc3h1	3.74536e-09	1.06695	0.458	0.284	0.000111428
Fto	3.91945e-09	1.33633	0.439	0.275	0.000116608
Swt1	4.14226e-09	1.09817	0.573	0.409	0.000123236
Ugcg	4.20981e-09	1.32896	0.38	0.209	0.000125246
Gm28039	4.25867e-09	4.01729	0.118	0.009	0.0001267
Cdh16	4.40959e-09	1.36026	0.339	0.172	0.00013119
Chpt1	4.42076e-09	1.03608	0.471	0.294	0.000131522
Prr16	4.51874e-09	4.90994	0.112	0.006	0.000134437
Kmt2c	4.54358e-09	1.27694	0.406	0.238	0.000135176
Tmem56	4.77907e-09	1.45439	0.324	0.162	0.000142182
Celf4	4.89895e-09	1.31659	0.57	0.419	0.000145749
Snx29	4.93496e-09	2.98409	0.189	0.056	0.00014682
Nav1	5.244e-09	1.40952	0.374	0.203	0.000156014
2024-03-03	5.2756e-09	3.25604	0.139	0.022	0.000156954
Btaf1	5.5444e-09	1.99626	0.302	0.15	0.000164951
Bbx	5.94231e-09	1.13739	0.465	0.291	0.00017679
Thsd1	6.04047e-09	2.8564	0.143	0.025	0.00017971
Adcy6	6.04758e-09	1.23004	0.423	0.253	0.000179922
Tln2	6.12203e-09	1.201	0.47	0.3	0.000182137
Itsn2	6.16578e-09	1.02855	0.411	0.25	0.000183438
Ldlrad4	6.22571e-09	1.7133	0.383	0.231	0.000185221
Brwd1	6.26619e-09	1.51799	0.415	0.256	0.000186425
Smarcc2	6.92132e-09	1.01361	0.525	0.366	0.000205916
Mapkbp1	7.32242e-09	1.32521	0.34	0.178	0.000217849
Vps13a	7.36985e-09	1.27936	0.456	0.3	0.000219261
Phc3	7.91232e-09	1.17953	0.371	0.209	0.000235399
Ggt5	8.18428e-09	1.73321	0.21	0.069	0.000243491
Cspp1	8.36003e-09	1.70914	0.335	0.175	0.000248719
Tgfb2	9.08046e-09	-1.79369	0.027	0.106	0.000270153
Zfp280d	9.28293e-09	2.07652	0.221	0.081	0.000276176
Kcnq1ot1	9.30841e-09	3.25345	0.19	0.062	0.000276934
Pcca	9.80197e-09	1.14171	0.35	0.181	0.000291619
Zmiz1	9.97348e-09	1.08086	0.611	0.481	0.000296721
Ep300	1.04097e-08	1.10264	0.476	0.322	0.000309699
Bnip3	1.04472e-08	-1.06301	0.57	0.684	0.000310816
Krit1	1.05911e-08	2.18353	0.23	0.091	0.000315096
Atad2b	1.09051e-08	1.45289	0.392	0.238	0.000324437
Ppp1r12b	1.11503e-08	2.17527	0.257	0.112	0.000331732
Myo1d	1.13162e-08	1.30586	0.488	0.322	0.000336669
Hipk2	1.13561e-08	1.12724	0.456	0.284	0.000337855
Zhx3	1.17688e-08	1.49976	0.24	0.091	0.000350135
Gm9844	1.24913e-08	-1.48463	0.074	0.184	0.000371629
Ino80	1.25271e-08	1.78088	0.279	0.128	0.000372694
Cyp2c40	1.33524e-08	1.38645	0.171	0.044	0.000397248
Guca2a	1.44564e-08	-1.76233	0.067	0.172	0.000430094
Socs3	1.46658e-08	1.14901	0.412	0.244	0.000436321
A230057D06Rik	1.49785e-08	4.65436	0.127	0.019	0.000445625
Stag1	1.54092e-08	1.32027	0.385	0.228	0.00045844
Cobll1	1.55805e-08	1.74376	0.336	0.191	0.000463536
Cplane1	1.56902e-08	1.83819	0.245	0.1	0.0004668
Itih4	1.579e-08	2.78768	0.165	0.041	0.000469769
Ctnnd2	1.61807e-08	2.6204	0.232	0.097	0.000481392
Gm28047	1.65736e-08	2.4725	0.233	0.097	0.000493081
Gpc3	1.6809e-08	1.60424	0.326	0.175	0.000500083
C4b	1.70053e-08	1.74122	0.353	0.203	0.000505924
Pkdcc	1.7195e-08	1.37175	0.324	0.166	0.000511569
Ralgps1	1.75491e-08	2.90626	0.143	0.028	0.000522104
Sipa1l1	1.83196e-08	1.25702	0.369	0.209	0.000545027
Ambra1	1.8591e-08	1.60521	0.392	0.241	0.0005531
Dmxl1	1.90377e-08	1.42287	0.392	0.241	0.000566391
Nfkbiz	1.93409e-08	2.27592	0.258	0.116	0.000575411
Irs2	2.07446e-08	1.15918	0.403	0.234	0.000617173
B3galnt2	2.07941e-08	1.72599	0.204	0.069	0.000618644
9530077C05Rik	2.1121e-08	1.80164	0.247	0.106	0.000628371
Nbl1	2.1705e-08	-1.85842	0.041	0.128	0.000645745
Smchd1	2.24771e-08	1.08999	0.498	0.356	0.000668717
Brd8	2.26535e-08	1.36991	0.379	0.225	0.000673963
Arhgap10	2.45099e-08	1.46838	0.31	0.159	0.000729194
Limch1	2.63762e-08	1.67006	0.339	0.184	0.000784719
Dcun1d3	2.70267e-08	1.99329	0.197	0.066	0.000804072
Bcas3	2.81299e-08	1.66513	0.361	0.216	0.000836891
Unc13b	2.86359e-08	1.19832	0.371	0.212	0.000851947
Agap1	2.95433e-08	1.48929	0.363	0.216	0.000878944
Slc22a23	3.07755e-08	1.08837	0.492	0.334	0.000915601
Shank2	3.13917e-08	2.74697	0.163	0.044	0.000933936
Rai14	3.1575e-08	1.15719	0.756	0.675	0.000939387
Gm20732	3.22768e-08	3.53335	0.129	0.022	0.000960266
Cd38	3.23294e-08	1.32559	0.258	0.112	0.000961831
Gamt	3.49631e-08	-1.43708	0.071	0.175	0.00104019
Dyrk1a	3.6636e-08	1.25969	0.385	0.228	0.00108996
Fbf1	3.80511e-08	1.03435	0.445	0.288	0.00113206
Usp33	3.85713e-08	1.2218	0.505	0.35	0.00114753
Nsmaf	4.04084e-08	1.43632	0.388	0.241	0.00120219
Plxna2	4.19074e-08	1.29169	0.462	0.312	0.00124679
Thrb	4.26392e-08	1.97666	0.235	0.1	0.00126856
Scaf8	4.28521e-08	1.29395	0.435	0.288	0.00127489
Cask	4.31269e-08	1.0504	0.452	0.3	0.00128307
Cdc42bpa	4.59596e-08	1.35102	0.35	0.2	0.00136734
Mysm1	4.62703e-08	1.10155	0.413	0.256	0.00137659
Gm42416	4.6643e-08	2.30347	0.217	0.084	0.00138768
Fam13b	4.69196e-08	1.80408	0.292	0.15	0.00139591
Fgd4	4.87549e-08	1.81171	0.217	0.081	0.00145051
Dlk1	4.90794e-08	1.64873	0.439	0.3	0.00146016
Nbea	4.9825e-08	1.71737	0.32	0.178	0.00148235
Akap11	5.52513e-08	1.23317	0.363	0.209	0.00164378
Slc4a7	5.53416e-08	1.24379	0.362	0.206	0.00164647
Pfkfb4	5.54831e-08	1.25024	0.322	0.172	0.00165068
Lrch1	5.58964e-08	1.60364	0.281	0.138	0.00166297
D630045J12Rik	5.60523e-08	1.7601	0.22	0.084	0.00166761
Zfp609	6.02486e-08	1.27838	0.422	0.262	0.00179246
Mbtd1	6.18761e-08	1.32642	0.376	0.222	0.00184088
Ell2	6.2613e-08	1.06304	0.475	0.328	0.0018628
Helz	6.33265e-08	1.05628	0.473	0.334	0.00188403
Rnf145	6.64323e-08	1.08948	0.431	0.281	0.00197643
Txndc11	6.98832e-08	1.04475	0.342	0.184	0.0020791
Gpatch2	7.0645e-08	1.8708	0.235	0.103	0.00210176
Exoc4	7.20502e-08	1.36582	0.424	0.278	0.00214357
Kcnq1	7.3488e-08	2.07263	0.186	0.062	0.00218634
Csnk1g1	7.41127e-08	1.62812	0.306	0.162	0.00220493
Atp8b1	7.70882e-08	1.57273	0.252	0.112	0.00229345
Frs2	7.93302e-08	1.65776	0.311	0.172	0.00236015
Ncoa2	8.001e-08	1.83412	0.274	0.138	0.00238038
Muc4	8.39876e-08	1.49486	0.27	0.131	0.00249872
Tbc1d8b	8.4543e-08	1.35558	0.299	0.153	0.00251524
Prkd1	8.73458e-08	2.9295	0.169	0.053	0.00259862
Med13	8.81947e-08	1.04197	0.418	0.259	0.00262388
Scx	9.15835e-08	-1.29006	0.114	0.234	0.0027247
Gm43552	9.74569e-08	2.93555	0.138	0.031	0.00289944
Ccdc57	9.802e-08	2.49596	0.169	0.053	0.00291619
Rptor	9.92844e-08	1.50411	0.328	0.184	0.00295381
Gm28403	9.96678e-08	4.08145	0.107	0.013	0.00296522
Adcy7	1.01065e-07	1.20896	0.282	0.134	0.00300678
Gabpb2	1.01467e-07	1.32648	0.343	0.2	0.00301874
Vps13d	1.04015e-07	1.17976	0.376	0.228	0.00309454
Fxyd4	1.04164e-07	-1.64222	0.064	0.159	0.00309899
Gon4l	1.0728e-07	1.17517	0.427	0.281	0.00319168
Pcx	1.11058e-07	1.04011	0.461	0.312	0.00330409
Zswim6	1.11109e-07	1.62428	0.341	0.2	0.00330559
Trim16	1.11417e-07	-1.56826	0.089	0.194	0.00331478
Gm26973	1.11786e-07	2.95595	0.18	0.062	0.00332575
Rbm26	1.14859e-07	1.12903	0.378	0.225	0.00341717
Setd7	1.17291e-07	1.12408	0.452	0.303	0.00348953
Angptl2	1.18411e-07	-1.03957	0.116	0.241	0.00352285
Slc23a1	1.21291e-07	1.71634	0.206	0.078	0.00360852
Mllt10	1.23027e-07	1.19371	0.528	0.406	0.00366018
Osbpl10	1.25056e-07	1.76754	0.236	0.106	0.00372054
Pde1c	1.27622e-07	1.72153	0.273	0.134	0.00379689
9930021J03Rik	1.302e-07	1.22541	0.358	0.206	0.00387357
Bcor	1.34133e-07	1.35824	0.316	0.172	0.0039906
Sel1l3	1.37856e-07	1.10084	0.415	0.269	0.00410136
Leng9	1.38775e-07	1.27885	0.368	0.225	0.00412869
Klk14	1.41362e-07	1.45141	0.259	0.122	0.00420566
Dleu2	1.4851e-07	1.742	0.206	0.078	0.00441833
Cd177	1.54726e-07	3.63734	0.191	0.072	0.00460326
Junos	1.55759e-07	2.16886	0.201	0.078	0.00463398
Sprr1a	1.58284e-07	-2.64565	0.077	0.175	0.00470912
Tlr4	1.63866e-07	1.08147	0.365	0.216	0.00487518
Kif13b	1.70859e-07	1.2167	0.385	0.234	0.00508321
Pbx3	1.71925e-07	1.91115	0.26	0.128	0.00511495
Zfp608	1.74233e-07	1.48267	0.435	0.306	0.00518361
Cyp4f39	1.75085e-07	-2.34609	0.008	0.056	0.00520896
Herc4	1.75254e-07	1.72557	0.314	0.178	0.00521398
Gm42722	1.85194e-07	3.30645	0.115	0.019	0.0055097
Antxr2	1.93921e-07	1.54392	0.296	0.153	0.00576934
Tent4b	1.95439e-07	1.47033	0.342	0.203	0.00581452
Ufl1	2.29291e-07	1.3052	0.3	0.159	0.00682162
Gm36975	2.30313e-07	3.2376	0.123	0.025	0.00685204
Ranbp2	2.36989e-07	1.06474	0.451	0.312	0.00705065
Atp7a	2.45979e-07	1.27657	0.304	0.166	0.00731812
Corin	2.55429e-07	2.3023	0.12	0.022	0.00759926
Tle4	2.6193e-07	1.73188	0.269	0.134	0.00779269
Pias2	2.62731e-07	1.66084	0.244	0.116	0.00781651
Gm8113	2.67762e-07	3.33701	0.118	0.022	0.00796619
Large1	2.70565e-07	1.87556	0.32	0.184	0.00804957
Fut8	2.73921e-07	1.83673	0.304	0.172	0.00814943
Fbxw11	2.83873e-07	1.06781	0.46	0.312	0.00844551
Mat1a	2.84679e-07	1.0321	0.349	0.2	0.00846949
Yes1	2.86642e-07	1.26679	0.282	0.144	0.0085279
Tmem260	2.93299e-07	1.86836	0.196	0.075	0.00872593
Dpy19l4	3.09024e-07	1.41464	0.242	0.112	0.00919376
Tmem163	3.11957e-07	1.14445	0.467	0.322	0.00928104
Vps54	3.27639e-07	1.4855	0.312	0.178	0.00974758
Pros1	3.294e-07	1.21469	0.287	0.147	0.00979999
Epb41l4a	3.31015e-07	1.40314	0.281	0.144	0.00984803
Prkag2	3.31497e-07	1.30795	0.358	0.216	0.00986237
Fbxw7	3.31871e-07	1.31714	0.294	0.156	0.00987348
Herc1	3.36263e-07	1.14056	0.39	0.247	0.0100041
Vcan	3.36891e-07	2.66383	0.122	0.025	0.0100228
Plekha7	3.44661e-07	2.2171	0.156	0.047	0.010254
Krt80	3.45136e-07	-1.37595	0.042	0.122	0.0102681
2610035D17Rik	3.53062e-07	2.38741	0.223	0.1	0.0105039
Zcchc7	3.54843e-07	1.27998	0.377	0.234	0.0105569
Prc1	3.61876e-07	1.04394	0.262	0.122	0.0107662
Abr	3.63337e-07	1.06452	0.445	0.3	0.0108096
Gm20721	3.71563e-07	1.99476	0.223	0.1	0.0110544
Txlng	3.86067e-07	1.29293	0.332	0.191	0.0114859
Tapt1	3.89205e-07	1.52566	0.249	0.119	0.0115792
Vps13c	3.9012e-07	1.6793	0.195	0.075	0.0116065
Dennd1a	3.99161e-07	1.60452	0.305	0.172	0.0118755
Lrp12	4.07194e-07	1.86929	0.213	0.091	0.0121144
Myo9a	4.13676e-07	1.35409	0.303	0.172	0.0123073
Smurf2	4.18763e-07	1.12819	0.43	0.284	0.0124586
Slc22a14	4.21899e-07	3.55947	0.114	0.022	0.0125519
Sirt1	4.26983e-07	1.95311	0.178	0.062	0.0127032
Slc23a3	4.29449e-07	-1.40884	0.041	0.119	0.0127765
Frk	4.33432e-07	1.04693	0.304	0.162	0.012895
Arhgap18	4.63338e-07	1.00713	0.41	0.262	0.0137848
Gdpd2	4.77201e-07	2.60823	0.131	0.031	0.0141972
Pds5a	4.82918e-07	1.09109	0.434	0.284	0.0143673
Cers6	4.83549e-07	1.31995	0.389	0.241	0.0143861
Ypel2	4.95392e-07	1.05434	0.46	0.316	0.0147384
Itprip	4.96605e-07	-1.51779	0.043	0.122	0.0147745
Tet2	5.06891e-07	1.52978	0.294	0.162	0.0150805
Kcnh1	5.08655e-07	2.7505	0.139	0.038	0.015133
Ftx	5.11408e-07	3.60327	0.109	0.019	0.0152149
Rhoq	5.2209e-07	1.11324	0.344	0.2	0.0155327
Atp9b	5.34421e-07	1.02983	0.369	0.225	0.0158996
Tmem131l	5.382e-07	1.44218	0.271	0.141	0.016012
Sntb1	5.41766e-07	2.08353	0.29	0.166	0.0161181
Rfx3	5.49112e-07	2.68916	0.142	0.041	0.0163366
Mt1	5.63742e-07	-1.03567	0.946	0.975	0.0167719
Scaper	5.64784e-07	1.39405	0.231	0.106	0.0168029
Ep400	5.78705e-07	1.03701	0.564	0.428	0.0172171
Spaca6	6.04604e-07	2.93976	0.123	0.028	0.0179876
Acap2	6.09758e-07	1.06403	0.302	0.159	0.0181409
Golim4	6.12073e-07	1.08843	0.359	0.216	0.0182098
Fras1	6.33953e-07	3.08548	0.132	0.034	0.0188607
Magi3	6.37135e-07	1.32547	0.525	0.406	0.0189554
Firre	6.44475e-07	2.151	0.167	0.059	0.0191738
Lncpint	6.55812e-07	1.3118	0.457	0.325	0.0195111
Gm15347	6.59498e-07	1.57295	0.196	0.078	0.0196207
Hdac8	6.68581e-07	2.46171	0.18	0.069	0.0198909
Dmtf1	6.83893e-07	1.237	0.34	0.203	0.0203465
Sfmbt1	7.02992e-07	1.44316	0.244	0.119	0.0209147
Hmbox1	7.18751e-07	1.3275	0.325	0.194	0.0213836
Phka1	7.36867e-07	1.64062	0.211	0.091	0.0219225
Fbxo11	7.7143e-07	1.24201	0.358	0.222	0.0229508
Kdm6a	7.83886e-07	1.36492	0.276	0.144	0.0233214
Aak1	8.09767e-07	1.00553	0.453	0.306	0.0240914
Sipa1l3	8.16027e-07	1.05786	0.475	0.341	0.0242776
Kif3c	8.574e-07	1.29389	0.287	0.156	0.0255085
Garem1	8.58502e-07	1.73647	0.246	0.122	0.0255413
Clk1	8.82002e-07	1.23589	0.444	0.306	0.0262404
Gm38394	8.8724e-07	1.1899	0.254	0.125	0.0263963
Fsd1l	9.02053e-07	2.23567	0.141	0.041	0.026837
Ubr1	9.1609e-07	1.19937	0.39	0.253	0.0272546
N4bp2	9.17499e-07	1.8435	0.18	0.069	0.0272965
Wfdc3	9.23057e-07	-2.99956	0.012	0.059	0.0274619
Adam12	9.55116e-07	2.52742	0.132	0.034	0.0284157
Osbpl8	9.57368e-07	1.52831	0.277	0.153	0.0284827
Fgfbp1	9.84644e-07	-2.678	0.012	0.059	0.0292941
Sik3	9.91122e-07	1.22418	0.353	0.216	0.0294869
Polg2	1.0006e-06	2.42485	0.181	0.072	0.029769
Zcchc14	1.00194e-06	1.06428	0.36	0.228	0.0298087
Pxdc1	1.0088e-06	-1.6409	0.047	0.125	0.0300127
Rft1	1.01344e-06	1.65956	0.181	0.069	0.0301509
Map3k3	1.03386e-06	1.40816	0.287	0.159	0.0307582
Trappc9	1.03783e-06	1.12531	0.395	0.253	0.0308766
St3gal3	1.113e-06	1.44516	0.283	0.156	0.0331129
Kcnn3	1.13384e-06	1.29603	0.23	0.109	0.0337329
Setd5	1.13682e-06	1.15533	0.46	0.322	0.0338214
Slc16a7	1.13848e-06	1.06288	0.225	0.1	0.033871
Scai	1.15596e-06	2.67483	0.155	0.053	0.0343909
Atxn7	1.16e-06	1.78225	0.273	0.153	0.034511
Zfp385b	1.17054e-06	1.38201	0.311	0.175	0.0348246
5330438D12Rik	1.19233e-06	3.16538	0.123	0.031	0.0354731
Carmil1	1.24484e-06	1.45226	0.255	0.128	0.0370352
Per2	1.27452e-06	1.58863	0.252	0.128	0.0379183
Arhgap6	1.30188e-06	1.44504	0.345	0.216	0.0387323
Hivep1	1.3161e-06	1.06682	0.335	0.2	0.0391551
Vti1a	1.34158e-06	1.44843	0.449	0.325	0.0399133
Smyd3	1.34168e-06	1.78278	0.272	0.15	0.0399162
Brf2	1.35918e-06	-1.41221	0.096	0.194	0.0404369
Tia1	1.40305e-06	1.34272	0.339	0.216	0.0417423
D430042O09Rik	1.42867e-06	2.10273	0.16	0.056	0.0425042
Kpna4	1.4679e-06	1.11145	0.385	0.25	0.0436716
1700025G04Rik	1.46915e-06	1.76164	0.177	0.066	0.0437087
Phf12	1.4819e-06	1.09557	0.322	0.188	0.0440881
Rtl1	1.50146e-06	4.21679	0.075	0.003	0.0446698
Mctp1	1.51149e-06	1.6392	0.275	0.153	0.0449685
Atrn	1.56357e-06	1.26888	0.229	0.106	0.0465177
Agtpbp1	1.59047e-06	1.35682	0.293	0.169	0.0473182
Fam222b	1.6022e-06	1.47223	0.243	0.122	0.047667
Cdkn1c	1.60346e-06	-1.25489	0.146	0.259	0.0477044
Kat2b	1.6142e-06	1.16982	0.324	0.2	0.0480241
Kansl1l	1.62593e-06	1.48409	0.254	0.134	0.0483729
Stxbp4	1.63132e-06	1.67209	0.156	0.053	0.0485335
Pbld2	1.63458e-06	1.11623	0.286	0.153	0.0486303
9530026P05Rik	1.63749e-06	1.46567	0.227	0.109	0.048717
