# Supplementary material for: Splicing Shift of RAC1 Accelerates Tumorigenesis and Defines a Potent Therapeutic Target in Lung Cancer
Source: Adv Sci (Weinh). 2025 Jun 23;12(33):e03322. doi: 10.1002/advs.202503322 (PMC12412597; doi:10.1002/advs.202503322)
Supplement: Supplementary file 4 — Supplemental Table 4 [file ADVS-12-e03322-s003.xlsx]

## Sheet: siRAC1A, siRAC1B DEGs
Supplementary Table 3. Differentially expressed genes in PC9 cells with RAC1A or RAC1B knockdown. Cutoff: |log2FC| > log2(1.5), P-value < 0.05.
Gene	log2FC(siRAC1B/siNC)	log2FC(siRAC1A/siNC)	Cluster
DDIT4	0.484591	1.54068	RAC1A sig
RAC1	0.579942	-1.04315	opposite
TXNRD1	-0.453677	-0.931805	RAC1A sig
SLC39A11	0.188676	1.007	RAC1A sig
ARNT2	0.422377	1.15382	RAC1A sig
P2RY6	0.415093	1.67788	RAC1A sig
XBP1	0.182183	0.801212	RAC1A sig
INHA	0.204112	1.36444	RAC1A sig
MAN1A1	-0.0130126	0.991344	opposite
C15orf48	0.042616	1.0665	RAC1A sig
PPIF	0.331895	-0.753391	opposite
KLK6	0.412917	0.839081	RAC1A sig
ZNF275	-0.210058	-0.976513	RAC1A sig
LINC01559	0.197445	1.52033	RAC1A sig
CSNK1G3	0.256132	0.871995	RAC1A sig
HAGH	-0.0931123	-1.36867	RAC1A sig
LNPEP	-0.107339	-1.08586	RAC1A sig
RPL7P1	-0.0138669	1.75758	opposite
STEAP4	-0.338467	0.854915	opposite
RARRES1	-0.785855	1.16359	opposite
MFN1	0.292395	0.746391	RAC1A sig
RAB23	-0.307486	-1.69656	RAC1A sig
PRSS23	0.438899	0.713149	RAC1A sig
LY6D	0.143688	0.894648	RAC1A sig
MAP1B	0.378631	0.818307	RAC1A sig
STC1	-0.198803	0.905873	opposite
KLK5	0.483512	0.869254	RAC1A sig
CEACAM5	-1.32434	1.1642	opposite
PPM1F	-0.262607	-0.729162	RAC1A sig
CD68	0.396288	0.733528	RAC1A sig
SYNJ2BP	0.390605	0.734925	RAC1A sig
SLC39A7	0.473422	0.667058	RAC1A sig
MIR205HG	-0.315632	0.713236	opposite
RABIF	-0.293055	-1.16606	RAC1A sig
CD164	-0.667809	0.592704	opposite
FRK	0.32114	0.883927	RAC1A sig
PPP2R1B	-0.465259	-0.811925	RAC1A sig
TGFBR1	0.150358	0.702629	RAC1A sig
CEMIP2	0.49335	0.853609	RAC1A sig
LPCAT1	0.370249	0.657512	RAC1A sig
CDH5	-0.18647	1.12151	opposite
H19	0.15589	1.03585	RAC1A sig
VSIG10L	-0.129132	0.770464	opposite
ACE2	-0.0813044	1.75272	opposite
NEFH	0.078936	0.893051	RAC1A sig
RRP1B	-0.362091	-0.747192	RAC1A sig
HIPK3	-0.44568	-0.59433	RAC1A sig
HDAC1	0.42445	0.608129	RAC1A sig
ECE1	0.463399	0.648157	RAC1A sig
LAD1	0.396542	0.718921	RAC1A sig
COASY	0.484822	0.670186	RAC1A sig
P4HB	0.46465	0.604797	RAC1A sig
C1RL	0.153799	0.721733	RAC1A sig
TBC1D9B	0.468095	0.669385	RAC1A sig
TMEM164	0.401798	0.663597	RAC1A sig
DUSP13	0.409285	1.11142	RAC1A sig
FYB1	0.478049	0.98592	RAC1A sig
FAM3C	-0.0827035	0.590722	opposite
CA9	0.156824	0.808422	RAC1A sig
QPRT	0.30112	0.620449	RAC1A sig
RBMS1	-0.304443	-0.611506	RAC1A sig
GPT2	0.353768	0.84708	RAC1A sig
LINC02693	-0.296114	-1.40578	RAC1A sig
SBK1	-0.316368	-1.10475	RAC1A sig
LEPR	0.423768	0.73877	RAC1A sig
GPAA1	0.454013	0.706383	RAC1A sig
MCAM	-0.107337	0.768516	opposite
CEACAM6	-0.554093	0.652772	opposite
RNF38	-0.437008	-0.687821	RAC1A sig
KMO	0.252712	1.08094	RAC1A sig
NFKBIA	-0.378277	-0.629476	RAC1A sig
MICB	-0.468543	-0.649395	RAC1A sig
SND1	0.483419	0.591291	RAC1A sig
ZFP62	0.393646	0.714267	RAC1A sig
SIK1	-0.239308	-0.836454	RAC1A sig
GRB10	0.428404	0.706515	RAC1A sig
HMOX1	-0.0395216	-0.858454	RAC1A sig
PSAT1	-0.11151	0.686395	opposite
SEMA3B	0.0259247	0.748978	RAC1A sig
SLCO4A1	-0.358279	-0.696576	RAC1A sig
CREBL2	0.482556	0.600998	RAC1A sig
BICD1	0.468228	0.693315	RAC1A sig
PRSS21	0.395659	0.657154	RAC1A sig
KCNN4	0.485872	0.69114	RAC1A sig
PPP1R14C	-0.440207	-0.775769	RAC1A sig
TRIOBP	0.297217	0.632063	RAC1A sig
SBK2	0.386144	0.591386	RAC1A sig
GPR158	0.058644	0.80381	RAC1A sig
DEPTOR	-0.298876	1.25522	opposite
PHACTR2	0.318302	0.695801	RAC1A sig
CERCAM	0.319889	0.633909	RAC1A sig
DEPP1	-0.636931	0.682417	opposite
ELMO3	0.402117	0.663442	RAC1A sig
MYH15	0.450686	-0.6369	opposite
GYS1	0.373345	0.636489	RAC1A sig
RHCG	0.393347	1.39695	RAC1A sig
FAM47E-STBD1	0.125671	1.19104	RAC1A sig
HPS6	-0.248515	-0.766124	RAC1A sig
CXXC1	-0.19734	-0.67886	RAC1A sig
PHLPP2	-0.293157	-0.653287	RAC1A sig
IKZF2	0.0561257	0.751299	RAC1A sig
SERTAD1	-0.299342	-0.847583	RAC1A sig
HIC2	-0.437972	-0.725161	RAC1A sig
MAP3K3	-0.0779644	-1.0499	RAC1A sig
SLC6A8	-0.0548561	0.796747	opposite
CBS	-0.240878	0.701824	opposite
PRKAA2	0.457262	0.678125	RAC1A sig
ALDH3B1	0.124295	0.602353	RAC1A sig
NAMPTP1	0.352258	0.597234	RAC1A sig
SIRT1	-0.45681	-0.758173	RAC1A sig
UBE2V2	-0.255524	-0.620562	RAC1A sig
BRMS1L	-0.48964	-0.704613	RAC1A sig
ERLIN2	0.244972	0.613372	RAC1A sig
SH3TC2	0.226228	0.685824	RAC1A sig
CHAC1	-0.969857	1.33664	opposite
NEURL1B	0.107997	0.614048	RAC1A sig
FXN	-0.294847	-1.30653	RAC1A sig
ANXA6	0.076269	0.632384	RAC1A sig
EHD2	0.0371886	0.773821	RAC1A sig
PAFAH2	-0.0487572	0.864348	opposite
MFSD9	-0.485329	-0.70874	RAC1A sig
TTC33	0.41067	0.778716	RAC1A sig
PFKFB2	-0.48989	-0.637442	RAC1A sig
TRMU	-0.481309	-0.64342	RAC1A sig
GAS2L3	-0.0596227	-0.687132	RAC1A sig
PPP2R2D	0.419325	0.628062	RAC1A sig
CPOX	-0.239437	-0.594669	RAC1A sig
ZNF605	0.16927	0.650741	RAC1A sig
UBXN10	0.0116185	0.833149	RAC1A sig
TLNRD1	-0.436125	-0.717389	RAC1A sig
MAPKAPK3	0.409224	0.589513	RAC1A sig
FGFR3	-0.213307	0.671516	opposite
RDH10	-0.385921	0.618521	opposite
TSPYL4	0.428501	0.675999	RAC1A sig
PDZD4	-0.00441098	-0.997051	RAC1A sig
TMPRSS4	-0.126198	0.652588	opposite
HPGD	0.0333476	0.998425	RAC1A sig
LOC101927787	0.013208	1.2604	RAC1A sig
SMAD7	-0.475346	-0.716067	RAC1A sig
PCDHGC3	-0.290061	-0.912002	RAC1A sig
CLIP2	0.414318	0.663588	RAC1A sig
CAMK2D	0.089461	0.746614	RAC1A sig
COL15A1	0.0358921	1.3969	RAC1A sig
KCTD2	-0.344094	-0.833282	RAC1A sig
SLC16A4	0.0896888	0.594464	RAC1A sig
LOC100129534	0.475838	1.30103	RAC1A sig
LOC117779438	0.165163	0.711724	RAC1A sig
OSBPL10	0.452633	0.607061	RAC1A sig
ZNF12	0.317943	0.59653	RAC1A sig
PXYLP1	0.0120988	0.651832	RAC1A sig
SPDEF	-1.14876	0.812256	opposite
TLCD2	0.356339	1.05268	RAC1A sig
PELI2	0.469294	0.667817	RAC1A sig
USP13	-0.350926	-0.975947	RAC1A sig
DAPK2	-0.136174	0.962641	opposite
SCCPDH	-0.197581	-0.853402	RAC1A sig
SLC25A14	-0.0386143	-0.887918	RAC1A sig
EFNA3	0.148215	0.713847	RAC1A sig
KIF3A	-0.459675	-0.627996	RAC1A sig
WASH5P	-0.363666	-0.659241	RAC1A sig
ZNF721	0.481707	0.729067	RAC1A sig
PET117	0.360484	0.678371	RAC1A sig
KIF1C	0.423155	1.14512	RAC1A sig
TBCEL	-0.317155	-0.761697	RAC1A sig
TIGD2	0.305761	0.667456	RAC1A sig
CPLANE1	0.115864	-0.714835	opposite
ATG4D	-0.0903835	-0.675314	RAC1A sig
CREB5	0.444295	0.763799	RAC1A sig
ALDH1A1	0.241348	0.995532	RAC1A sig
NBPF20	-0.340176	-0.893661	RAC1A sig
RPAP2	-0.370932	-0.664612	RAC1A sig
PEX11A	0.0744827	0.679492	RAC1A sig
COMMD3	-0.101392	-0.617254	RAC1A sig
ANKRD36	0.00452362	0.718501	RAC1A sig
JMY	-0.104275	0.597254	opposite
TFAM	-1.12691	-0.465938	RAC1B sig
CNOT6	-1.55702	-0.325751	RAC1B sig
PADI4	-2.10879	-0.187078	RAC1B sig
MSMO1	-0.945972	-0.251148	RAC1B sig
SSX2IP	-1.04987	-0.507912	RAC1B sig
MARCHF4	1.8301	0.571562	RAC1B sig
TOB1	-1.37403	-0.491383	RAC1B sig
OSBPL11	0.914514	0.556233	RAC1B sig
UHMK1	-1.61317	-0.408404	RAC1B sig
ARSB	-1.7498	-0.377057	RAC1B sig
CA2	-1.45406	-0.257433	RAC1B sig
NR2F2	-0.959781	-0.103248	RAC1B sig
TNFAIP2	-1.22621	-0.466963	RAC1B sig
OSTM1	-1.86587	-0.401722	RAC1B sig
SQLE	-1.2681	-0.461222	RAC1B sig
TBC1D10B	0.798785	0.541517	RAC1B sig
RBM47	-0.896115	0.312062	opposite
GSKIP	-1.32844	-0.474118	RAC1B sig
TRAF3	0.787133	0.436202	RAC1B sig
RASSF8	-1.17255	-0.383964	RAC1B sig
AHSA1	0.908515	0.491503	RAC1B sig
STK40	0.9068	0.434723	RAC1B sig
PEG10	-1.34391	-0.0966388	RAC1B sig
JADE3	-0.93249	-0.378324	RAC1B sig
GFOD1	-1.20491	-0.267738	RAC1B sig
SERPINB7	1.68745	0.496727	RAC1B sig
UBP1	0.850744	0.51104	RAC1B sig
STX6	-0.942262	-0.26703	RAC1B sig
ZFP36L2	-0.72824	-0.45693	RAC1B sig
RAB8B	-1.58034	-0.276516	RAC1B sig
SCD	-1.07183	0.205961	opposite
GRSF1	-0.913753	-0.104234	RAC1B sig
SMARCE1	0.824708	0.428242	RAC1B sig
PPIC	-0.970557	-0.0253814	RAC1B sig
USPL1	1.07557	0.316166	RAC1B sig
PLLP	-0.789382	-0.580696	RAC1B sig
TMEM216	1.1015	0.527075	RAC1B sig
ZNF140	0.919179	0.507164	RAC1B sig
CAPN5	-1.18886	-0.0732631	RAC1B sig
ANKRD46	-1.2407	-0.518094	RAC1B sig
TMEM245	-1.12714	-0.403179	RAC1B sig
SLC11A2	-1.40795	-0.440669	RAC1B sig
SFTA1P	1.71153	0.545745	RAC1B sig
LEPROTL1	-0.987193	-0.351146	RAC1B sig
LOC105373159	0.88918	0.454187	RAC1B sig
AKR1B15	-1.19003	-0.293402	RAC1B sig
C5orf15	-0.887562	0.174285	opposite
DENND6A	-0.964338	0.107007	opposite
ZNF503	-1.34725	-0.447847	RAC1B sig
SART1	0.905577	0.462936	RAC1B sig
IRF1	-0.985525	-0.316132	RAC1B sig
TYMP	-1.09239	-0.142691	RAC1B sig
IFT52	0.745428	0.516567	RAC1B sig
PDHX	-0.902137	-0.114165	RAC1B sig
UBA5	-1.02811	-0.369434	RAC1B sig
ZNF248	1.01841	0.522365	RAC1B sig
PDXK	-0.744216	-0.575443	RAC1B sig
ATL2	-0.633591	-0.381064	RAC1B sig
HLA-V	0.949039	0.477298	RAC1B sig
SYT12	-0.802067	0.226475	opposite
KLHL15	-1.19769	-0.526902	RAC1B sig
FAM160B1	-0.708278	-0.500542	RAC1B sig
GPR176	1.11786	0.553788	RAC1B sig
BRI3BP	-1.41609	-0.379039	RAC1B sig
CEBPB	-0.68399	-0.306677	RAC1B sig
PTPN3	-0.787501	-0.479197	RAC1B sig
PBRM1	-0.841726	-0.177385	RAC1B sig
DLG3	0.64385	0.517927	RAC1B sig
ENTPD7	-1.19932	-0.538892	RAC1B sig
GPRC5B	-0.858896	-0.363745	RAC1B sig
CFDP1	0.733935	0.265815	RAC1B sig
ZNF219	1.01503	0.402142	RAC1B sig
SNTB2	-1.02702	-0.379073	RAC1B sig
UNC5B	-1.30629	-0.176251	RAC1B sig
TST	-0.972222	-0.230279	RAC1B sig
DKK1	-0.98067	0.129737	opposite
SH3BP2	-0.940473	-0.503037	RAC1B sig
HMG20A	0.746036	0.37547	RAC1B sig
MCRIP2	0.796453	0.393591	RAC1B sig
HCAR2	-1.16637	-0.0246306	RAC1B sig
RWDD1	0.755198	0.119536	RAC1B sig
FAM200B	0.923926	0.375662	RAC1B sig
HAL	-1.93529	-0.0774127	RAC1B sig
TRIM62	-0.94981	-0.51744	RAC1B sig
KCTD9	-0.887762	-0.467161	RAC1B sig
VLDLR	-1.06668	0.169427	opposite
TRIM29	0.870204	0.542705	RAC1B sig
NAA20	0.717632	0.468743	RAC1B sig
FAM89B	-0.778765	-0.483532	RAC1B sig
FLJ22447	-2.58977	-0.547033	RAC1B sig
KDM2A	0.586998	0.493921	RAC1B sig
XRCC4	0.791586	0.498809	RAC1B sig
NCBP2AS2	0.81993	0.245137	RAC1B sig
RNF144B	-1.41276	0.140217	opposite
HCAR3	-1.48279	-0.194694	RAC1B sig
MSANTD3	0.835079	0.35478	RAC1B sig
FXR1	0.681907	0.399634	RAC1B sig
FAM114A2	-1.38069	-0.242672	RAC1B sig
RAB11FIP1	-0.909029	0.248643	opposite
NACC1	0.634752	0.361567	RAC1B sig
JAZF1	-1.41799	-0.457116	RAC1B sig
TOMM34	0.849224	0.540576	RAC1B sig
CACNA1H	-1.21725	-0.424559	RAC1B sig
CLTB	0.965279	0.563972	RAC1B sig
CYBRD1	-0.607496	0.0203641	opposite
PRPF3	0.741502	0.159582	RAC1B sig
TTPAL	0.71807	0.449783	RAC1B sig
HES2	-1.50215	-0.355027	RAC1B sig
PCYT2	-0.829205	-0.40758	RAC1B sig
ZSCAN31	1.25756	0.355204	RAC1B sig
SLC26A6	-0.738884	-0.265264	RAC1B sig
GPRC5A	-0.622388	-0.162563	RAC1B sig
UIMC1	0.806796	0.420618	RAC1B sig
PLAGL2	-0.684171	-0.00432224	RAC1B sig
FUCA1	-0.760364	-0.427205	RAC1B sig
GAN	-0.837583	-0.472021	RAC1B sig
CKB	-1.03489	-0.175965	RAC1B sig
GOLGA3	0.696629	0.314323	RAC1B sig
BMS1	0.717127	0.255493	RAC1B sig
TUFT1	0.668846	0.404571	RAC1B sig
GTF2H3	0.724436	0.573785	RAC1B sig
MYO1E	-0.811376	-0.0318463	RAC1B sig
NSMAF	0.977161	0.539508	RAC1B sig
ZNF761	0.774838	0.527414	RAC1B sig
ABR	-1.13779	-0.271896	RAC1B sig
SSU72	0.744664	0.523586	RAC1B sig
SPOPL	-0.748903	-0.0432302	RAC1B sig
URGCP	0.858301	0.308844	RAC1B sig
ALDH3B2	-1.01237	0.249484	opposite
MBTD1	-0.747583	-0.0508554	RAC1B sig
ARHGEF40	-0.939228	-0.27144	RAC1B sig
JPX	0.761726	0.554132	RAC1B sig
SCARB2	-0.756477	0.0398123	opposite
TAF1	-0.826423	-0.224145	RAC1B sig
RAB5A	0.639963	0.480542	RAC1B sig
DGKH	-0.697936	-0.474998	RAC1B sig
RIPK4	-0.651406	-0.519476	RAC1B sig
CHMP4C	0.608926	0.0514102	RAC1B sig
SUPT16H	0.575364	0.473325	RAC1B sig
CCM2	0.7576	0.212427	RAC1B sig
TGFBR2	-0.79452	-0.269442	RAC1B sig
DMXL2	-0.93457	-0.505541	RAC1B sig
RPIA	1.00919	0.503641	RAC1B sig
CD82	-0.957857	-0.162646	RAC1B sig
RHOV	-0.859565	-0.279999	RAC1B sig
PM20D2	-0.80484	0.0453654	opposite
MUC16	-1.03804	0.223068	opposite
PPP2CA	-0.614042	-0.285087	RAC1B sig
SYNPO	-0.876951	-0.192709	RAC1B sig
DYRK2	-0.686138	0.0404319	opposite
PTGES	-0.695581	-0.158354	RAC1B sig
NPM3	0.913857	0.561475	RAC1B sig
GTF2F2	0.676788	0.534041	RAC1B sig
ELL2	-0.812492	0.142689	opposite
FBXO28	-0.793095	-0.0826708	RAC1B sig
SERINC3	-1.17595	-0.138631	RAC1B sig
ARHGDIB	0.659671	0.417046	RAC1B sig
MOB1A	-0.568375	-0.263826	RAC1B sig
CDC26	0.759836	0.24667	RAC1B sig
EARS2	0.741713	0.545569	RAC1B sig
SCOC	0.605322	0.443487	RAC1B sig
SYT7	-0.772495	0.0466157	opposite
CCBE1	-1.44468	-0.576099	RAC1B sig
ITGB1	0.577316	0.364138	RAC1B sig
GOLGA2P5	-0.831686	-0.235756	RAC1B sig
FZD4	-1.4455	-0.460265	RAC1B sig
IRS1	-0.79663	-0.111614	RAC1B sig
RAPGEF1	0.813336	0.45794	RAC1B sig
NPTXR	-1.53555	-0.519507	RAC1B sig
LY6K	0.665154	0.274635	RAC1B sig
ZFAND1	0.695249	0.492403	RAC1B sig
EIF5	-0.689503	-0.413561	RAC1B sig
EIF3J	-0.636862	-0.123165	RAC1B sig
ZNF165	0.813164	0.30826	RAC1B sig
POPDC3	0.742049	0.0659043	RAC1B sig
TRAK2	-0.782109	-0.368699	RAC1B sig
C1orf116	0.73466	0.467452	RAC1B sig
TSTD1	0.775126	0.395753	RAC1B sig
PLXNA2	-0.900553	-0.137782	RAC1B sig
MAPRE1	0.563206	-0.463222	opposite
LIPG	-0.798785	0.0846895	opposite
KARS1	0.655279	0.455438	RAC1B sig
MUC4	-0.706407	0.226812	opposite
DLX3	-0.791888	-0.32811	RAC1B sig
SOX12	0.578948	0.38029	RAC1B sig
INA	-0.873266	-0.488507	RAC1B sig
CFAP36	0.804751	0.544151	RAC1B sig
HARS1	0.546828	0.361786	RAC1B sig
C3orf52	0.591218	0.337726	RAC1B sig
C2orf68	0.589786	0.454321	RAC1B sig
EIF1B	0.658023	0.347731	RAC1B sig
SERINC5	-1.04409	-0.173356	RAC1B sig
PADI2	-1.07217	-0.119275	RAC1B sig
MICALL2	-0.625668	-0.564775	RAC1B sig
DNM1	-0.850516	-0.219508	RAC1B sig
TPD52L1	0.645581	0.512166	RAC1B sig
MFSD2A	-0.840338	-0.471266	RAC1B sig
CLNS1A	0.859868	0.506676	RAC1B sig
ZNF229	0.825895	0.467652	RAC1B sig
BDKRB2	-1.71845	0.142508	opposite
RTL10	-0.894104	-0.274274	RAC1B sig
SLCO2A1	-2.11842	0.226207	opposite
GOLT1B	0.549251	0.287605	RAC1B sig
NAV3	1.02327	-0.158522	opposite
CRYBG3	-0.780286	-0.278736	RAC1B sig
FAM50A	-0.672414	-0.479666	RAC1B sig
PPP2R5B	-0.85234	-0.398903	RAC1B sig
AFG3L2	0.671111	0.426116	RAC1B sig
PKD1	-0.646974	-0.549105	RAC1B sig
ETAA1	0.646677	0.578701	RAC1B sig
MSN	0.725625	0.341624	RAC1B sig
RPS6KB1	-0.790671	-0.568333	RAC1B sig
RGPD5	-1.32844	-0.427209	RAC1B sig
IL1RAP	-1.09669	0.0455727	opposite
CS	0.613066	0.389396	RAC1B sig
DAZAP2	-0.569822	-0.179193	RAC1B sig
TAF1A	0.762694	0.116522	RAC1B sig
OSTC	0.770705	0.583295	RAC1B sig
SLC9A8	-0.682988	-0.0246497	RAC1B sig
ALPK3	-1.23736	-0.144651	RAC1B sig
PEX7	-0.931784	-0.0170355	RAC1B sig
AGFG2	-0.903283	-0.306701	RAC1B sig
SHISA9	-0.946786	-0.459944	RAC1B sig
IDH2	-0.651373	-0.271068	RAC1B sig
TM7SF3	-0.766295	-0.206559	RAC1B sig
USP25	-0.66935	-0.180279	RAC1B sig
PLXND1	-0.671616	0.0135714	opposite
BNIP3	-0.590025	-0.20114	RAC1B sig
TBC1D4	0.761128	0.53497	RAC1B sig
KDM2B	0.625833	0.531242	RAC1B sig
SOX4	-0.711045	-0.182655	RAC1B sig
ERI1	-0.723037	-0.36172	RAC1B sig
SPINDOC	0.792549	0.196405	RAC1B sig
SAMD8	-0.749869	-0.35125	RAC1B sig
DNAJA1	0.553959	0.0606131	RAC1B sig
STRA6	-1.04414	-0.373554	RAC1B sig
UXS1	-0.749437	-0.468872	RAC1B sig
AHR	-0.626445	0.183122	opposite
CRABP2	-0.581861	0.0430205	opposite
NLK	0.853552	0.167009	RAC1B sig
CHCHD6	0.901088	0.306041	RAC1B sig
KRT80	-0.820368	-0.413117	RAC1B sig
RMND1	0.629215	0.457576	RAC1B sig
SERBP1	-0.449612	0.0330732	opposite
TXNDC12	0.584924	0.463593	RAC1B sig
LINC02593	-2.33888	-0.209164	RAC1B sig
RIT1	0.60164	0.459105	RAC1B sig
PPP1R2	-0.717216	0.165319	opposite
IRS2	-0.65873	-0.42654	RAC1B sig
PRKAR2B	-0.749382	-0.037954	RAC1B sig
TSPAN17	0.612278	0.3507	RAC1B sig
THSD4	-0.996206	-0.153937	RAC1B sig
PLA2G2F	-1.09924	0.20244	opposite
AKT1	0.546473	0.534041	RAC1B sig
CYSRT1	-0.919518	-0.221172	RAC1B sig
HDGF	0.589271	0.382079	RAC1B sig
CTSA	-0.558635	-0.151408	RAC1B sig
HSD3B1	-1.67482	0.0422001	opposite
HACE1	-0.89238	-0.572168	RAC1B sig
LAPTM5	-2.19472	-0.506746	RAC1B sig
SYTL2	-1.00489	0.331304	opposite
CAVIN1	0.624811	0.390406	RAC1B sig
EFR3B	-0.882842	0.0877646	opposite
ABI2	-0.524391	0.0745917	opposite
NCEH1	-1.05395	-0.216411	RAC1B sig
CRISPLD2	-0.966962	-0.57881	RAC1B sig
NRAS	0.453663	0.301624	RAC1B sig
VGLL4	0.671793	0.253157	RAC1B sig
KLHDC7B	-1.99343	-0.466815	RAC1B sig
SRP19	0.612087	0.548487	RAC1B sig
FBXL18	-0.667994	-0.391862	RAC1B sig
MYH14	0.50827	0.518827	RAC1B sig
CDK9	0.604147	0.44102	RAC1B sig
PDPK1	-0.829263	-0.532025	RAC1B sig
DPM3	0.883922	0.503479	RAC1B sig
CA12	-1.30894	0.145722	opposite
NAGK	-0.707895	-0.469474	RAC1B sig
HLA-B	-1.01057	-0.231457	RAC1B sig
HMGA2	-0.924602	-0.545319	RAC1B sig
SBDS	0.540974	0.288941	RAC1B sig
SFRP1	-0.860572	0.0326897	opposite
ACOX1	-0.621131	-0.152143	RAC1B sig
BTBD1	-1.25016	-0.171511	RAC1B sig
FOSB	0.908172	0.446463	RAC1B sig
LAMP3	-1.24165	-0.187474	RAC1B sig
ASB6	-0.632666	-0.424855	RAC1B sig
DOT1L	0.633241	0.209415	RAC1B sig
PLEKHG2	-0.86098	-0.340951	RAC1B sig
KIAA1522	0.526323	0.406662	RAC1B sig
CALHM2	0.625822	0.300846	RAC1B sig
WIPI2	0.629871	0.420559	RAC1B sig
FLII	0.671638	0.260937	RAC1B sig
DROSHA	0.615254	0.47742	RAC1B sig
MIER3	-0.617862	-0.28037	RAC1B sig
ATP2B4	-0.703791	0.167244	opposite
TXNRD3	1.08142	0.281689	RAC1B sig
EDEM1	-0.933423	-0.103549	RAC1B sig
CMSS1	0.736312	0.235859	RAC1B sig
DANCR	0.998389	0.330686	RAC1B sig
RNF24	0.456258	0.366867	RAC1B sig
SNHG26	1.05624	0.519021	RAC1B sig
ACAT1	0.903224	0.576694	RAC1B sig
FCF1	-0.552171	-0.0806326	RAC1B sig
STAP2	0.627205	0.461846	RAC1B sig
SLC43A3	-0.95936	0.101937	opposite
ALDH6A1	0.61176	0.37229	RAC1B sig
SLC25A13	0.556719	0.457644	RAC1B sig
LAMA5	-0.677736	-0.485423	RAC1B sig
CCDC71L	-0.579521	0.167124	opposite
ANP32B	0.690123	0.351528	RAC1B sig
THOC6	0.732916	0.3853	RAC1B sig
LIFR	-1.0094	-0.535364	RAC1B sig
HSPA8	0.561894	0.38604	RAC1B sig
IFT43	0.681943	0.499256	RAC1B sig
IQCB1	0.736599	0.327128	RAC1B sig
TOR4A	0.656973	0.458555	RAC1B sig
SMIM4	0.830227	0.467577	RAC1B sig
DEGS1	-0.659705	-0.170692	RAC1B sig
C19orf33	0.898859	0.54811	RAC1B sig
ABCA3	-0.822851	-0.344185	RAC1B sig
CDC20	-0.50329	-0.450764	RAC1B sig
RAD54L	0.771563	0.32077	RAC1B sig
AGR2	-0.851884	0.492463	opposite
EEF1A2	0.675947	0.391474	RAC1B sig
FARP2	-0.65192	-0.269815	RAC1B sig
RCN2	0.525962	-0.107864	opposite
IER3IP1	0.539007	0.507836	RAC1B sig
EIF4A1	0.627024	0.501269	RAC1B sig
TBCA	0.471832	0.0838782	RAC1B sig
ARF6	-0.45729	-0.159789	RAC1B sig
EPHB6	-0.631668	-0.367988	RAC1B sig
LRP5	-0.680644	-0.30303	RAC1B sig
CSTB	-0.670801	-0.186303	RAC1B sig
CTDNEP1	0.508918	0.190007	RAC1B sig
NPRL3	0.639502	0.0868693	RAC1B sig
POLR1D	0.487448	0.0210296	RAC1B sig
MSI2	-0.648524	0.0107784	opposite
OSBP	0.549624	0.41708	RAC1B sig
HSPE1	0.577269	0.240168	RAC1B sig
HIKESHI	0.756902	0.150607	RAC1B sig
CEP97	-0.710406	-0.192206	RAC1B sig
DIAPH1	0.470163	0.140601	RAC1B sig
MAP1S	0.640074	0.415531	RAC1B sig
MAZ	0.666659	0.25707	RAC1B sig
LIN7C	-0.711727	-0.457558	RAC1B sig
AHCYL2	-0.742293	-0.104155	RAC1B sig
CLCN4	-0.941888	-0.476146	RAC1B sig
MAF1	0.626363	0.34608	RAC1B sig
SEC14L2	-0.722268	0.187355	opposite
ZNF292	-0.654542	-0.353902	RAC1B sig
YARS2	0.572159	0.111534	RAC1B sig
CHST11	-0.707506	-0.253044	RAC1B sig
CASTOR2	-0.617453	-0.319868	RAC1B sig
CBX1	0.506132	-0.0168126	opposite
AGBL5	0.642068	0.431547	RAC1B sig
ARFGEF3	-0.642993	-0.0332729	RAC1B sig
TMEM101	0.602162	0.443173	RAC1B sig
DICER1	-0.642369	-0.268237	RAC1B sig
PDGFB	-0.644578	-0.213622	RAC1B sig
CELSR1	-0.662087	-0.231069	RAC1B sig
LRPPRC	0.499312	0.384295	RAC1B sig
SMYD5	0.617895	0.326152	RAC1B sig
KPNA2	-0.457073	-0.323279	RAC1B sig
BHLHE41	-0.802469	0.205362	opposite
TADA3	0.593884	0.0311219	RAC1B sig
PKN1	0.48545	0.222583	RAC1B sig
TBC1D1	0.462701	0.260263	RAC1B sig
KYNU	-0.527117	-0.326602	RAC1B sig
CDCA7L	0.730034	0.390596	RAC1B sig
NCR3LG1	-0.934269	-0.446583	RAC1B sig
RAD50	0.543404	0.198966	RAC1B sig
ABTB2	-0.683647	-0.0284691	RAC1B sig
ISY1	0.764432	0.115738	RAC1B sig
ZNF581	0.638146	0.477324	RAC1B sig
MACF1	-0.709347	-0.516639	RAC1B sig
NELFB	0.54086	0.305452	RAC1B sig
ARL5B	-0.667152	-0.242382	RAC1B sig
TANC2	-0.823666	-0.363078	RAC1B sig
PURA	-0.746668	-0.207387	RAC1B sig
USP5	0.509384	0.328773	RAC1B sig
GPD1L	-1.05993	-0.0026649	RAC1B sig
FASN	-0.585627	0.0252968	opposite
NASP	0.5438	0.551422	RAC1B sig
PHLDA1	-0.54632	-0.308317	RAC1B sig
TNRC6A	-0.705684	-0.331483	RAC1B sig
TIAM1	-1.1584	-0.256371	RAC1B sig
ATP5PB	0.580483	0.354306	RAC1B sig
DKC1	0.561923	0.177379	RAC1B sig
SUCLG2	0.494101	0.167297	RAC1B sig
COA6	0.708822	0.209344	RAC1B sig
SDHC	0.51088	0.209157	RAC1B sig
HERC2	-0.529078	-0.345093	RAC1B sig
NAP1L1	0.612638	0.461935	RAC1B sig
PPP1R15A	0.604488	0.459429	RAC1B sig
WWC3	-0.62831	-0.312309	RAC1B sig
DMAC1	0.684485	0.391908	RAC1B sig
B4GALT2	0.587436	0.337501	RAC1B sig
TBC1D5	-0.592219	-0.0943304	RAC1B sig
TPCN1	-0.573573	-0.356941	RAC1B sig
COPZ1	0.437046	0.245303	RAC1B sig
HSPA9	0.467686	0.225524	RAC1B sig
LSM7	0.643608	0.125585	RAC1B sig
SLPI	-0.763505	-0.315409	RAC1B sig
NUP188	-0.615714	-0.365014	RAC1B sig
YBX1	0.477368	0.102563	RAC1B sig
TNS4	-0.644354	-0.431399	RAC1B sig
TKT	0.436645	0.336489	RAC1B sig
UNG	0.601073	0.432405	RAC1B sig
TNC	-0.762649	0.573732	opposite
EGFR	-0.64297	-0.318602	RAC1B sig
SNRPD2	0.481736	0.108693	RAC1B sig
CFL2	-1.15931	-0.279254	RAC1B sig
