# Supplementary material for: Splicing Shift of RAC1 Accelerates Tumorigenesis and Defines a Potent Therapeutic Target in Lung Cancer
Source: Adv Sci (Weinh). 2025 Jun 23;12(33):e03322. doi: 10.1002/advs.202503322 (PMC12412597; doi:10.1002/advs.202503322)
Supplement: Supplementary file 5 — Supplemental Table 5 [file ADVS-12-e03322-s001.xlsx]

## Sheet: Interacting proteins
Supplementary Table 4. Protein candidates interacting with RAC1A or RAC1B identified by IP-MS. Proteins with log2(#Spec(RAC1B/IA)) > 2 for were categorized as IP1B, while those with log2(#Spec(RAC1A/IB)) > 2 as IPIA, and the remaning as common.
Gene	Area (IP RAC1A)	Area (IgG RAC1A)	Area (IP RAC1B)	Area (IgG RAC1B)	#Spec (IP RAC1A)	#Spec (IgG RAC1A)	#Spec (IP RAC1B)	#Spec (IgG RAC1B)	Description	Category
RAP1GDS1	NA	NA	832.299	NA	NA	NA	10	NA	Rap1 GTPase-GDP dissociation stimulator 1 OS=Homo sapiens OX=9606 GN=RAP1GDS1 PE=1 SV=3	IP1B
SLC38A2	NA	NA	7346.5	NA	NA	NA	7	NA	Sodium-coupled neutral amino acid symporter 2 OS=Homo sapiens OX=9606 GN=SLC38A2 PE=1 SV=2	IP1B
ZDHHC5	NA	NA	1227.92	NA	NA	NA	6	NA	Palmitoyltransferase ZDHHC5 OS=Homo sapiens OX=9606 GN=ZDHHC5 PE=1 SV=2	IP1B
CHERP	NA	NA	909.745	NA	1	NA	13	NA	Calcium homeostasis endoplasmic reticulum protein OS=Homo sapiens OX=9606 GN=CHERP PE=1 SV=3	IP1B
SLC2A3	NA	NA	519.778	NA	1	NA	10	NA	Solute carrier family 2, facilitated glucose transporter member 3 OS=Homo sapiens OX=9606 GN=SLC2A3 PE=1 SV=1	IP1B
SLC2A14	NA	NA	519.778	NA	1	NA	9	NA	Solute carrier family 2, facilitated glucose transporter member 14 OS=Homo sapiens OX=9606 GN=SLC2A14 PE=2 SV=1	IP1B
CD109	NA	NA	1689.52	NA	1	NA	8	NA	CD109 antigen OS=Homo sapiens OX=9606 GN=CD109 PE=1 SV=2	IP1B
SOAT1	364.454	NA	2627.43	NA	2	NA	15	1	Sterol O-acyltransferase 1 OS=Homo sapiens OX=9606 GN=SOAT1 PE=1 SV=3	IP1B
OGDHL	NA	NA	3689.6	NA	1	1	6	NA	2-oxoglutarate dehydrogenase-like, mitochondrial OS=Homo sapiens OX=9606 GN=OGDHL PE=1 SV=3	IP1B
TRPM7	NA	NA	263.567	NA	3	NA	18	NA	Transient receptor potential cation channel subfamily M member 7 OS=Homo sapiens OX=9606 GN=TRPM7 PE=1 SV=1	IP1B
OSBPL3	NA	NA	331.842	NA	2	NA	11	1	Oxysterol-binding protein-related protein 3 OS=Homo sapiens OX=9606 GN=OSBPL3 PE=1 SV=1	IP1B
ABCC2	NA	NA	5342.5	NA	4	NA	20	NA	ATP-binding cassette sub-family C member 2 OS=Homo sapiens OX=9606 GN=ABCC2 PE=1 SV=3	IP1B
OGDH	197.967	NA	9137.46	NA	8	2	36	NA	2-oxoglutarate dehydrogenase complex component E1 OS=Homo sapiens OX=9606 GN=OGDH PE=1 SV=3	IP1B
LBR	NA	NA	3024.69	NA	3	NA	12	NA	Delta(14)-sterol reductase LBR OS=Homo sapiens OX=9606 GN=LBR PE=1 SV=2	IP1B
MACROH2A1	NA	NA	245.283	NA	2	NA	7	NA	Core histone macro-H2A.1 OS=Homo sapiens OX=9606 GN=MACROH2A1 PE=1 SV=5	common
DDX1	3312.85	NA	52929.1	482.756	21	NA	71	3	ATP-dependent RNA helicase DDX1 OS=Homo sapiens OX=9606 GN=DDX1 PE=1 SV=2	common
SUN2	285.378	NA	101165	274.854	7	NA	23	1	SUN domain-containing protein 2 OS=Homo sapiens OX=9606 GN=SUN2 PE=1 SV=3	common
EMC1	320.11	NA	2814.04	NA	5	NA	16	2	ER membrane protein complex subunit 1 OS=Homo sapiens OX=9606 GN=EMC1 PE=1 SV=1	common
ATP11B	826.506	NA	4571.87	NA	8	NA	24	NA	Phospholipid-transporting ATPase IF OS=Homo sapiens OX=9606 GN=ATP11B PE=1 SV=2	common
NNT	333.452	NA	1010.03	NA	4	NA	12	NA	NAD(P) transhydrogenase, mitochondrial OS=Homo sapiens OX=9606 GN=NNT PE=1 SV=3	common
CYBRD1	754.68	125.704	4080.16	NA	3	1	9	1	Plasma membrane ascorbate-dependent reductase CYBRD1 OS=Homo sapiens OX=9606 GN=CYBRD1 PE=1 SV=1	common
NIPSNAP1	NA	NA	682.187	NA	2	NA	6	NA	Protein NipSnap homolog 1 OS=Homo sapiens OX=9606 GN=NIPSNAP1 PE=1 SV=1	common
ITGA2	NA	NA	224.239	NA	2	NA	6	NA	Integrin alpha-2 OS=Homo sapiens OX=9606 GN=ITGA2 PE=1 SV=2	common
NSF	NA	NA	779.721	NA	2	NA	6	NA	Vesicle-fusing ATPase OS=Homo sapiens OX=9606 GN=NSF PE=1 SV=3	common
ENDOD1	850.228	NA	9050.65	227.928	6	NA	17	2	Endonuclease domain-containing 1 protein OS=Homo sapiens OX=9606 GN=ENDOD1 PE=1 SV=2	common
MYOF	2657.63	198.853	45498.5	4352.95	41	4	108	26	Myoferlin OS=Homo sapiens OX=9606 GN=MYOF PE=1 SV=1	common
ATP6V0A2	319.741	NA	6539.67	NA	6	NA	15	NA	V-type proton ATPase 116 kDa subunit a 2 OS=Homo sapiens OX=9606 GN=ATP6V0A2 PE=1 SV=2	common
KIDINS220	NA	NA	1038.79	NA	10	NA	25	1	Kinase D-interacting substrate of 220 kDa OS=Homo sapiens OX=9606 GN=KIDINS220 PE=1 SV=3	common
FAM98A	384.869	NA	2911.53	NA	5	NA	12	NA	Protein FAM98A OS=Homo sapiens OX=9606 GN=FAM98A PE=1 SV=2	common
CD44	1041.1	NA	156617	NA	8	NA	19	4	CD44 antigen OS=Homo sapiens OX=9606 GN=CD44 PE=1 SV=3	common
ATP8B1	300.978	NA	9161.92	NA	9	NA	21	1	Phospholipid-transporting ATPase IC OS=Homo sapiens OX=9606 GN=ATP8B1 PE=1 SV=3	common
HNRNPC	NA	NA	1343.27	NA	3	NA	7	NA	Heterogeneous nuclear ribonucleoproteins C1/C2 OS=Homo sapiens OX=9606 GN=HNRNPC PE=1 SV=4	common
TMEM43	17151.8	3075.75	87366.6	9562.34	34	7	79	19	Transmembrane protein 43 OS=Homo sapiens OX=9606 GN=TMEM43 PE=1 SV=1	common
LIMCH1	NA	NA	2775.63	NA	8	NA	18	NA	LIM and calponin homology domains-containing protein 1 OS=Homo sapiens OX=9606 GN=LIMCH1 PE=1 SV=4	common
TMBIM1	3600.09	NA	23891.9	245.567	7	NA	15	2	Protein lifeguard 3 OS=Homo sapiens OX=9606 GN=TMBIM1 PE=1 SV=2	common
ATP6V0A1	14565.8	807.941	71005.2	10252.9	38	8	79	28	V-type proton ATPase 116 kDa subunit a 1 OS=Homo sapiens OX=9606 GN=ATP6V0A1 PE=1 SV=3	common
EPS8	744.073	NA	9797.7	169.708	20	NA	41	3	Epidermal growth factor receptor kinase substrate 8 OS=Homo sapiens OX=9606 GN=EPS8 PE=1 SV=1	common
ATP6V1A	NA	NA	2920.05	543.557	6	NA	12	1	V-type proton ATPase catalytic subunit A OS=Homo sapiens OX=9606 GN=ATP6V1A PE=1 SV=2	common
ITGB1	NA	NA	2462.34	NA	5	1	10	NA	Integrin beta-1 OS=Homo sapiens OX=9606 GN=ITGB1 PE=1 SV=2	common
FLOT2	1002.37	NA	6699.28	644.138	16	NA	31	4	Flotillin-2 OS=Homo sapiens OX=9606 GN=FLOT2 PE=1 SV=2	common
POR	356.5	NA	5873.7	1085.27	14	1	27	6	NADPH--cytochrome P450 reductase OS=Homo sapiens OX=9606 GN=POR PE=1 SV=2	common
TRPM4	5755.8	NA	37564.2	1379.53	24	2	46	9	Transient receptor potential cation channel subfamily M member 4 OS=Homo sapiens OX=9606 GN=TRPM4 PE=1 SV=1	common
FLOT1	1286.29	NA	27857.2	3683.11	29	6	54	16	Flotillin-1 OS=Homo sapiens OX=9606 GN=FLOT1 PE=1 SV=3	common
SLC2A1	302.643	NA	18736.8	NA	6	1	11	1	Solute carrier family 2, facilitated glucose transporter member 1 OS=Homo sapiens OX=9606 GN=SLC2A1 PE=1 SV=2	common
ATP11A	127.635	NA	618.374	NA	5	NA	9	NA	Phospholipid-transporting ATPase IH OS=Homo sapiens OX=9606 GN=ATP11A PE=1 SV=3	common
CAV1	8712.12	399.289	35893.9	4092.01	14	2	25	6	Caveolin-1 OS=Homo sapiens OX=9606 GN=CAV1 PE=1 SV=4	common
TCIRG1	4282.4	NA	29068.6	2107.44	30	3	53	14	V-type proton ATPase 116 kDa subunit a 3 OS=Homo sapiens OX=9606 GN=TCIRG1 PE=1 SV=3	common
TMEM30A	698.238	NA	2478.11	NA	4	NA	7	NA	Cell cycle control protein 50A OS=Homo sapiens OX=9606 GN=TMEM30A PE=1 SV=1	common
ZMPSTE24	285.713	NA	1666.44	NA	4	NA	7	NA	CAAX prenyl protease 1 homolog OS=Homo sapiens OX=9606 GN=ZMPSTE24 PE=1 SV=2	common
ATP11C	599.1	NA	9552.79	NA	11	NA	19	NA	Phospholipid-transporting ATPase IG OS=Homo sapiens OX=9606 GN=ATP11C PE=1 SV=3	common
TFRC	638.16	NA	3658.4	NA	9	NA	15	NA	Transferrin receptor protein 1 OS=Homo sapiens OX=9606 GN=TFRC PE=1 SV=2	common
RTCB	614.141	NA	10570	NA	17	1	26	2	RNA-splicing ligase RtcB homolog OS=Homo sapiens OX=9606 GN=RTCB PE=1 SV=1	common
TMEM205	4435.56	141.117	26002.4	3330.52	12	2	18	7	Transmembrane protein 205 OS=Homo sapiens OX=9606 GN=TMEM205 PE=1 SV=1	common
SLC12A2	NA	NA	225.447	NA	8	NA	12	NA	Solute carrier family 12 member 2 OS=Homo sapiens OX=9606 GN=SLC12A2 PE=1 SV=1	common
IPO4	NA	NA	401.399	NA	5	NA	7	NA	Importin-4 OS=Homo sapiens OX=9606 GN=IPO4 PE=1 SV=2	common
PHB1	1042.1	616.84	2973	NA	20	3	27	1	Prohibitin 1 OS=Homo sapiens OX=9606 GN=PHB1 PE=1 SV=1	common
PDCD6IP	NA	NA	466.94	NA	6	1	8	1	Programmed cell death 6-interacting protein OS=Homo sapiens OX=9606 GN=PDCD6IP PE=1 SV=1	common
ITCH	NA	NA	2496.96	NA	10	NA	13	NA	E3 ubiquitin-protein ligase Itchy homolog OS=Homo sapiens OX=9606 GN=ITCH PE=1 SV=2	common
KIF11	7412.81	NA	21718.9	NA	48	NA	62	NA	Kinesin-like protein KIF11 OS=Homo sapiens OX=9606 GN=KIF11 PE=1 SV=2	common
RAC2	31585.9	NA	37589.8	379.003	12	NA	15	3	Ras-related C3 botulinum toxin substrate 2 OS=Homo sapiens OX=9606 GN=RAC2 PE=1 SV=1	common
ABCG2	2735.47	NA	11182	NA	20	NA	25	2	Broad substrate specificity ATP-binding cassette transporter ABCG2 OS=Homo sapiens OX=9606 GN=ABCG2 PE=1 SV=3	common
RAC1	78419.9	NA	90746.3	668.293	34	NA	40	5	Ras-related C3 botulinum toxin substrate 1 OS=Homo sapiens OX=9606 GN=RAC1 PE=1 SV=1	common
CSE1L	1115.97	NA	4170.3	683.65	16	3	18	5	Exportin-2 OS=Homo sapiens OX=9606 GN=CSE1L PE=1 SV=3	common
RAC3	22207.4	NA	19434.2	289.291	7	NA	7	3	Ras-related C3 botulinum toxin substrate 3 OS=Homo sapiens OX=9606 GN=RAC3 PE=1 SV=1	common
TUFM	1024.21	NA	240.043	NA	8	NA	8	2	Elongation factor Tu, mitochondrial OS=Homo sapiens OX=9606 GN=TUFM PE=1 SV=3	common
IPO5	NA	NA	374.5	NA	10	NA	10	NA	Importin-5 OS=Homo sapiens OX=9606 GN=IPO5 PE=1 SV=4	common
MCU	360.615	NA	302.162	NA	6	NA	5	NA	Calcium uniporter protein, mitochondrial OS=Homo sapiens OX=9606 GN=MCU PE=1 SV=1	common
RER1	513.832	NA	3529.17	NA	6	NA	5	NA	Protein RER1 OS=Homo sapiens OX=9606 GN=RER1 PE=1 SV=1	common
IPO7	672.252	NA	707.181	NA	9	NA	6	NA	Importin-7 OS=Homo sapiens OX=9606 GN=IPO7 PE=1 SV=1	common
CAND1	92.2115	NA	1015.18	832.652	10	NA	6	5	Cullin-associated NEDD8-dissociated protein 1 OS=Homo sapiens OX=9606 GN=CAND1 PE=1 SV=2	common
BPIFB1	6979.29	NA	NA	NA	19	NA	NA	NA	BPI fold-containing family B member 1 OS=Homo sapiens OX=9606 GN=BPIFB1 PE=1 SV=1	IP1A
MUC5B	2460.63	NA	NA	NA	9	NA	NA	NA	Mucin-5B OS=Homo sapiens OX=9606 GN=MUC5B PE=1 SV=3	IP1A
GNDMBT1	19875.3	NA	NA	NA	7	NA	NA	NA	Deleted in malignant brain tumors 1 protein OS=Homo sapiens OX=9606 GN=DMBT1 PE=1 SV=2	IP1A
