# Supplementary material for: Splicing Shift of RAC1 Accelerates Tumorigenesis and Defines a Potent Therapeutic Target in Lung Cancer
Source: Adv Sci (Weinh). 2025 Jun 23;12(33):e03322. doi: 10.1002/advs.202503322 (PMC12412597; doi:10.1002/advs.202503322)
Supplement: Supplementary file 6 — Supplemental Table 6 [file ADVS-12-e03322-s005.xlsx]

## Sheet: Sheet1
Supplementary Table 5. Clinicopathological characteristics of three EGFR-mutant LUAD patients from the FUSCC used for patient-derived organoid or xenograft models.
ID	Age	Gender	Smoking History		Pathological Subtype	TNM staging	Pathological staging	Mutation Status
PDO1	58	Female	Never smoker	Lung adenocarcinoma	Acinar+Papillary	T2aN0M0	IB	EGFR exon 19 deletion(p.G1u746_A1a750de1);CTNNB1 missense mutation;TSC2 missense mutation(p.Ser1383Thr);DDR2 missesense mutation(p.Val327le)
PDO2	44	Female	Never smoker	Lung adenocarcinoma	Micropapillary+Acinar+Papillary	T2aN1M0	IIB	EGFR exon 19 deleton(p.G1u746_A1a750de1);CTNNB1 missense mutation(p.Ser33Cys);TP53 missense mutation(p.Lys132Asn）
PDX1	67	Male	Never smoker	Lung adenocarcinoma	Lepid+Acinar	T2bN0M0	IIA	EGFR missense mutation(p.Leu858Arg);FGFR3 missense mutation(p.Phe591Cys);APC nonesense mutation(p.GIn1477*)
