# Supplementary material for: Splicing Shift of RAC1 Accelerates Tumorigenesis and Defines a Potent Therapeutic Target in Lung Cancer
Source: Adv Sci (Weinh). 2025 Jun 23;12(33):e03322. doi: 10.1002/advs.202503322 (PMC12412597; doi:10.1002/advs.202503322)
Supplement: Supplementary file 7 — Supplemental Table 7 [file ADVS-12-e03322-s004.xlsx]

## Sheet: Sheet1
Supplementary Table 6. Primer and oligonucleotide sequences.
PCR primers
Primer	Primer Sequence	Note
humanRAC1 (RT)-F	TTACGCCCCCTATCCTATCC	RT-PCR
humanRAC1 (RT)-R	GATGGGAGTGTTGGGACAGT	RT-PCR
mouseRac1 (RT)-F	CATCCCCACCGTCTTTGACA	RT-PCR
mouseRac1 (RT)-R	AGAGCTGAGCACTCCAGGTA	RT-PCR
mouseRac1a-F	TACCCGCAGACAGACGTGTT	RT-PCR
mouseRac1a-R	GTGGTGTCGCACTTCAGGAT	RT-PCR
mouseRac1b-F	GACCCTCCAGGGGCAAAGAC	RT-PCR
mouseRac1b-R	GTCGCACTTCAGGATACCACT	RT-PCR
GAPDH-F	TGCACCACCAACTGCTTAGC	RT-PCR
GAPDH-R	GGCATGGACTGTGGTCATGAG	RT-PCR
DNM1-F	ATATGCCGAGTTCCTGCACTG	qPCR
DNM1-R	AGTAGACGCGGAGGTTGATAG	qPCR
LRP5-F	ACTCGCTGTGAGGAGGACAAT	qPCR
LRP5-R	GGCAGGCGCATGTGTAGAA	qPCR
PDPK1-F	GGAACAGCGCAGTACGTTTCT	qPCR
PDPK1-R	CTCGTTTCCAGCTCGGAATGG	qPCR
PTPN3-F	TTGAGCACCATACGTTCTTTCAG	qPCR
PTPN3-R	GTGTTCCGAGAGCCCATAGT	qPCR
RAPGEF1-F	CCAACCTCATTCGCTGGTCTG	qPCR
RAPGEF1-R	CAGCTCCTTCACTCCATCCA	qPCR
CEACAM5-F	CTGTCCAATGACAACAGGACC	qPCR
CEACAM5-R	ACGGTAATAGGTGTATGAGGGG	qPCR
DKK1-F	CCTTGAACTCGGTTCTCAATTCC	qPCR
DKK1-R	CAATGGTCTGGTACTTATTCCCG	qPCR
GDF15-F	GACCCTCAGAGTTGCACTCC	qPCR
GDF15-R	GCCTGGTTAGCAGGTCCTC	qPCR
EGFR-F	TGTTCAATAACTGTGAGGTGGTC	qPCR
EGFR-R	ATTTCCTCTGATGATCTGCAG	qPCR
β-actin-F	GGCTGTATTCCCCTCCATCG	qPCR
β-actin-R	CCAGTTGGTAACAATGCCATGT	qPCR
shRAC1b-1 sense	CCGGGAAACGTACGGTAAGGATACTCGAGTATCCTTACCGTACGTTTCTTTTT	ish
shRAC1b-1 anti	AATTAAAAAGAAACGTACGGTAAGGATACTCGAGTATCCTTACCGTACGTTTC	ish
RAC1b-T-F	TAATACGACTCACTATAGGCCAGGTAGCGTGGAGTGTTT	RNA Pulldown
RAC1b-T-R	GCAAAACCCCAACCTTGAGT	RNA Pulldown
RAC1b-C-F	CCAGGTAGCGTGGAGTGTTT	RNA Pulldown
RAC1b-C-R	TAATACGACTCACTATAGGGCAAAACCCCAACCTTGAGT	RNA Pulldown
Rac1b-H-intron-F1	TCTCCGGAGGGTTAAGACAA	CLIP-PCR
Rac1b-H-exon-R1	ATCCTTACCGTACGTTTCTCCA	CLIP-PCR
EGFR(86460-1)-p1	TACCGGACTCAGATCTCGAGCGCCACCATGCGACCCTCCGGGACGGCCGGGGCAG	EGFR-gfp
EGFR(86460-1)-p2	GATCCTCCACCTCCACCGGTTGCTCCAATAAATTCACTGCTTTGTGG	EGFR-gfp
Genotyping Primers
Trp53-genotype-F	GAGCATGGAAGTAAGACCCCTTCT	Genotyping primers
Trp53-genotype-R	GACAGGGTTTCTCTATGTAGCCCT	Genotyping primers
EGFR-Mut-F	GCTGATCCGGAACCCTTAAT	Genotyping primers
EGFR-Mut-R	TCCTCTGATGATCTGCAGGTTT	Genotyping primers
EGFR-WT-F	AGTCGCTCTGAGTTGTTATCAG	Genotyping primers
EGFR-WT-R	TGAGCATGTCTTTAATCTACCTCGATG	Genotyping primers
cas9-Mut-F	TGAGCGACATCCTGAGAGTG	Genotyping primers
cas9-Mut-R	GAGAGCTTTCAGCAGGGTCA	Genotyping primers
cas9-WT-F	AAGGGAGCTGCAGTGGAGTA	Genotyping primers
cas9-WT-R	CCGAAAATCTGTGGGAAGTC	Genotyping primers
siRNA sequence
siRNA	DNA sequence
RBM10-1	CCGCTGTGCTCAAATCTGA
RBM10-2	CCAACAGGATGAGGGCTAT
RBM39-1	GCCGTGAAAGAAAGCGAAGTA
RBM39-2	GCTGGACCTATGAGGCTTTAT
RBM28-1	GGAGATTACCACCTTTGAAGG
RBM28-2	GGAACTGGCTCAGAGTGATAC
SRSF1-1	GCTGATGTTTACCGAGATGGC
SRSF1-2	GTGGAGTTTGTACGGAAAGAA
SFPQ-1	GCGCCAAAGAGAGGAAAGTTA
SFPQ-2	CGGTTGTTTGTTGGGAATCTA
EFTTD2-1	CCCATTATTAAGCCAGTGAAA
EFTTD2-2	CCTGGACAAGAGCATTGTCAT
SRPK1-1	GAACAACACATTAGCCAACTT
SRPK1-2	CCAGGCAGAATTACTAGAGAA
SF3B1-1	CGCTATTGATTGATGAAGATT
SF3B1-2	CAACTCCTTATGGTATCGAAT
AQR-1	GCTAGGTTTCAAGTATGACAA
AQR-2	CGTGCAGATGTTACCATAAAT
T2AF2-1	CGACGAGGAGTATGAGGAGAT
T2AF2-2	GAAGAAGAAGAAGGTCCGTAA
RAC1	TCCGCAAACAGATGTGTTC
RAC1b-1	GAAACGTACGGTAAGGATA
RAC1b-2	ACGTACGGTAAGGATATAA
GDS1-1	GGGAAAGAATGTTAAGTTAdTdT
GDS1-2	GGGTGTTATTCCTACCTTATT
sgRNA sequence
sgRNA	DNA sequence
sgRac1b	GTTCTCCTGCATTACTAGGT
